# Supplementary material for: Occludin is a target of Src kinase and promotes lipid secretion by binding to BTN1a1 and XOR
Source: PLoS Biol. 2022 Jan 18;20(1):e3001518. doi: 10.1371/journal.pbio.3001518 (PMC8797263; doi:10.1371/journal.pbio.3001518)
Supplement: S1 Data — (XLSX) [file pbio.3001518.s011.xlsx]

## Sheet: Fig. 1K
									Ocln-/+ cellular lipid		Ocln-/- cellular lipid
	Ocln-/+ cellular lipid				Ocln-/- cellular lipid				Mean	SEM	Mean	SEM
0~1um	0	0.01	0	0.0194805	0	0	0		0.00737013	0.00467454	0	0
1~2um	0.0392157	0.31	0.238095	0.305195	0.012987	0.142857	0.205128		0.223126	0.0634622	0.120324	0.0565991
2~3um	0.470588	0.47	0.380952	0.383117	0.142857	0.178571	0.25641		0.426164	0.0254824	0.192613	0.0335234
3~4um	0.215686	0.11	0.22449	0.123377	0.246753	0.232143	0.205128		0.168388	0.0300274	0.228008	0.0121927
4~5um	0.235294	0.08	0.0748299	0.11039	0.207792	0.232143	0.102564		0.125128	0.0375502	0.180833	0.0397608
5~6um	0	0.02	0.0340136	0.038961	0.103896	0.0535714	0.102564		0.0232437	0.00872648	0.0866772	0.0165574
6~7um	0.0196078	0	0.0204082	0.012987	0.0779221	0.0714286	0.0512821		0.0132508	0.00471958	0.0668776	0.0080199
7~8um	0	0	0.0204082	0.00649351	0.103896	0.0535714	0.025641		0.00672542	0.00481087	0.0610362	0.0228966
8~9um	0	0	0.00680272	0	0.038961	0.0178571	0.025641		0.00170068	0.00170068	0.0274864	0.00616165
9~10um	0.0196078	0	0	0	0.012987	0.0178571	0.025641		0.00490196	0.00490196	0.0188284	0.00368504
10~11um	0	0	0	0	0.012987	0	0		0	0	0.004329	0.004329
11~12um	0	0	0	0	0.025974	0	0		0	0	0.00865801	0.00865801
12~13um	0	0	0	0	0	0	0		0	0	0	0
13~14um	0	0	0	0	0	0	0		0	0	0	0
14~15um	0	0	0	0	0	0	0		0	0	0	0
15~16um	0	0	0	0	0.012987	0	0		0	0	0.004329	0.004329

## Sheet: Fig. 1L
									Ocln-/+ alveolar lipid		Ocln-/- alveolar lipid
	Ocln-/+ alveolar lipid				Ocln-/- alveolar lipid				Mean	SEM	Mean	SEM
0~1um	0	0	0.037037	0.0576923	0.0619469	0	0.0647059		0.0236823	0.0143083	0.0422176	0.0211238
1~2um	0.407895	0.221053	0.222222	0.336538	0.442478	0.416667	0.511765		0.296927	0.0458445	0.45697	0.0283926
2~3um	0.210526	0.347368	0.246914	0.355769	0.234513	0.4	0.223529		0.290144	0.0362734	0.286014	0.057081
3~4um	0.236842	0.147368	0.135802	0.0961538	0.132743	0.116667	0.111765		0.154042	0.0296986	0.120392	0.00633594
4~5um	0.0394737	0.105263	0.111111	0.0288462	0.0575221	0.0333333	0.0235294		0.0711735	0.0215128	0.0381283	0.0101015
5~6um	0.0263158	0.0736842	0.037037	0.0576923	0.0265487	0.0166667	0.0235294		0.0486823	0.0105757	0.0222483	0.00292373
6~7um	0.0131579	0.0421053	0.0617284	0.00961539	0.00884956	0.0166667	0.0235294		0.0316517	0.0123878	0.0163485	0.00424069
7~8um	0.0131579	0.0210526	0.037037	0.0192308	0.0132743	0	0		0.0226196	0.00509351	0.00442478	0.00442478
8~9um	0.0131579	0.0421053	0.037037	0.0192308	0.00884956	0	0		0.0278827	0.00693877	0.00294985	0.00294985
9~10um	0.0263158	0	0.0123457	0.00961539	0.00442478	0	0.00588235		0.0120692	0.00543698	0.00343571	0.00176864
10~11um	0.0131579	0	0.0246914	0	0.00442478	0	0		0.00946231	0.00594875	0.00147493	0.00147493
11~12um	0	0	0.0123457	0.00961539	0.00442478	0	0		0.00549027	0.00321843	0.00147493	0.00147493
12~13um	0	0	0.0246914	0	0	0	0.00588235		0.00617284	0.00617284	0.00196078	0.00196078
13~14um	0	0	0	0	0	0	0.00588235		0	0	0.00196078	0.00196078
14~15um	0	0	0	0	0	0	0		0	0	0	0
15~16um	0	0	0	0	0	0	0		0	0	0	0

## Sheet: Fig. 3B
SRR10481973 and SRR10481974
object = read.csv("# file name", header = T, row.name = 1)
object = subset(object, gene == "# gene name")
title_name = "# gene name"
ggpubr::ggboxplot(object, x="group", y="log2_count", color="group", palette = "jco", add="jitter", title = title_name) + stat_compare_means(method = "t.test")
cellid	gene	group	count	log2_count
AAACCTGCATGTCCTC-125	Dgat1	Ocln-/+	2.67307	1.87698
AAACGGGTCATCGCTC-125	Dgat1	Ocln-/+	0.878806	0.909816
AAAGCAAAGTCGATAA-125	Dgat1	Ocln-/+	0.660915	0.731979
AAAGTAGGTTTGGGCC-125	Dgat1	Ocln-/+	2.13448	1.64822
AAAGTAGTCTTCGAGA-125	Dgat1	Ocln-/+	1.31176	1.20899
AAATGCCCAGTTAACC-125	Dgat1	Ocln-/+	0.43431	0.520357
AAATGCCTCCTGCCAT-125	Dgat1	Ocln-/+	0.683792	0.751714
AACCATGAGAATCTCC-125	Dgat1	Ocln-/+	1.40114	1.26372
AACTGGTTCTCTGCTG-125	Dgat1	Ocln-/+	1.0498	1.03548
AACTTTCCACTACAGT-125	Dgat1	Ocln-/+	0.568575	0.649455
AAGCCGCAGTTTGCGT-125	Dgat1	Ocln-/+	2.47226	1.79587
AAGGAGCGTCCTCCAT-125	Dgat1	Ocln-/+	3.2797	2.09751
AAGTCTGAGTTTCCTT-125	Dgat1	Ocln-/+	0.382955	0.467755
AATCGGTAGAAAGTGG-125	Dgat1	Ocln-/+	0.571784	0.652403
ACACCGGAGACTGTAA-125	Dgat1	Ocln-/+	0.756381	0.812606
ACACCGGGTAGTGAAT-125	Dgat1	Ocln-/+	1.84674	1.50931
ACAGCCGAGATATGCA-125	Dgat1	Ocln-/+	0.644726	0.717848
ACAGCCGCACCACGTG-125	Dgat1	Ocln-/+	0.600765	0.678762
ACAGCTACACTCAGGC-125	Dgat1	Ocln-/+	1.69174	1.42854
ACCCACTAGGACCACA-125	Dgat1	Ocln-/+	0.775332	0.828089
ACGAGGAAGCCCAACC-125	Dgat1	Ocln-/+	0.519933	0.604007
ACGGAGAGTGAGCGAT-125	Dgat1	Ocln-/+	1.2673	1.18097
ACGGAGAGTTGCGCAC-125	Dgat1	Ocln-/+	1.14156	1.09866
ACGGGCTTCAACGCTA-125	Dgat1	Ocln-/+	2.06679	1.61673
ACGGGTCCACCCATGG-125	Dgat1	Ocln-/+	0.775237	0.828011
ACTGCTCAGTATTGGA-125	Dgat1	Ocln-/+	0.819855	0.863823
ACTGTCCAGAGCTGGT-125	Dgat1	Ocln-/+	2.0111	1.59029
ACTGTCCCACCACCAG-125	Dgat1	Ocln-/+	1.02285	1.01639
ACTTGTTGTCGGATCC-125	Dgat1	Ocln-/+	1.02457	1.01762
AGACGTTCAGCTATTG-125	Dgat1	Ocln-/+	1.29886	1.20092
AGACGTTGTTCCTCCA-125	Dgat1	Ocln-/+	1.6922	1.42878
AGAGTGGAGCCTCGTG-125	Dgat1	Ocln-/+	2.02805	1.59839
AGCAGCCCAGTAGAGC-125	Dgat1	Ocln-/+	1.87759	1.52486
AGCAGCCGTGTAATGA-125	Dgat1	Ocln-/+	0.69119	0.758039
AGCGGTCTCGAATGGG-125	Dgat1	Ocln-/+	0.666832	0.737109
AGCGTCGAGACTACAA-125	Dgat1	Ocln-/+	1.43485	1.28383
AGGTCCGAGAAACCGC-125	Dgat1	Ocln-/+	1.80232	1.48662
AGTCTTTCAATGAAAC-125	Dgat1	Ocln-/+	1.0094	1.00676
AGTTGGTGTTCCCGAG-125	Dgat1	Ocln-/+	1.09347	1.0659
ATCACGATCAGGCAAG-125	Dgat1	Ocln-/+	0.553708	0.635715
ATCCACCCACCATCCT-125	Dgat1	Ocln-/+	1.65113	1.40661
ATCCGAAAGCTAAACA-125	Dgat1	Ocln-/+	1.77095	1.47038
ATCCGAACATATGAGA-125	Dgat1	Ocln-/+	2.06788	1.61724
ATGAGGGTCAGAGCTT-125	Dgat1	Ocln-/+	1.42557	1.27832
ATGTGTGCAATTCCTT-125	Dgat1	Ocln-/+	1.94952	1.56048
ATGTGTGGTGGGTCAA-125	Dgat1	Ocln-/+	1.73477	1.45142
ATTACTCTCGCCCTTA-125	Dgat1	Ocln-/+	0.631717	0.70639
ATTATCCTCACTGGGC-125	Dgat1	Ocln-/+	0.773804	0.826847
ATTGGTGTCTTCATGT-125	Dgat1	Ocln-/+	0.79462	0.843678
CAAGGCCAGTGAACAT-125	Dgat1	Ocln-/+	1.35778	1.23743
CAAGGCCTCACCGTAA-125	Dgat1	Ocln-/+	1.01473	1.01058
CAAGTTGTCGGTGTCG-125	Dgat1	Ocln-/+	1.03984	1.02845
CACCACTAGGCCATAG-125	Dgat1	Ocln-/+	1.01094	1.00787
CAGATCAGTTGTACAC-125	Dgat1	Ocln-/+	1.51483	1.33046
CAGCAGCAGAGCAATT-125	Dgat1	Ocln-/+	1.09145	1.0645
CATATGGTCATACGGT-125	Dgat1	Ocln-/+	0.845112	0.883708
CATATTCTCTCAAACG-125	Dgat1	Ocln-/+	1.07013	1.04972
CATCAAGAGTGACATA-125	Dgat1	Ocln-/+	1.97413	1.57247
CATCAAGGTTCAGGCC-125	Dgat1	Ocln-/+	0.837972	0.878115
CATCGAACATGTCTCC-125	Dgat1	Ocln-/+	1.68599	1.42545
CATGACAGTCGTCTTC-125	Dgat1	Ocln-/+	1.82492	1.49821
CATTCGCTCTCACATT-125	Dgat1	Ocln-/+	0.52231	0.606262
CCAGCGAAGGCTACGA-125	Dgat1	Ocln-/+	0.800391	0.84831
CCCTCCTGTCACACGC-125	Dgat1	Ocln-/+	1.12554	1.08783
CCCTCCTTCTATGTGG-125	Dgat1	Ocln-/+	2.12134	1.64217
CCGGTAGAGGAATTAC-125	Dgat1	Ocln-/+	0.536602	0.619744
CCGGTAGAGGCTCATT-125	Dgat1	Ocln-/+	2.79241	1.92312
CCGTGGAGTCTTGTCC-125	Dgat1	Ocln-/+	0.865488	0.899553
CCTAAAGTCGGCTTGG-125	Dgat1	Ocln-/+	1.638	1.39944
CCTAGCTAGAGGTTAT-125	Dgat1	Ocln-/+	1.73307	1.45052
CCTCTGAGTGCGCTTG-125	Dgat1	Ocln-/+	0.865528	0.899584
CCTTCCCCACTTAAGC-125	Dgat1	Ocln-/+	0.983971	0.988391
CCTTTCTGTATATGGA-125	Dgat1	Ocln-/+	0.578364	0.65843
CGAACATTCTGTCAAG-125	Dgat1	Ocln-/+	0.720992	0.78324
CGAATGTGTTCACCTC-125	Dgat1	Ocln-/+	4.15293	2.36539
CGACCTTGTGAGGGAG-125	Dgat1	Ocln-/+	1.22083	1.1511
CGATGGCCACGTCTCT-125	Dgat1	Ocln-/+	1.59874	1.37781
CGATGGCGTCTCCATC-125	Dgat1	Ocln-/+	0.930851	0.949236
CGATGGCTCACATAGC-125	Dgat1	Ocln-/+	2.22977	1.69143
CGATGTAGTCGAACAG-125	Dgat1	Ocln-/+	1.72567	1.44661
CGATTGACACCTCGGA-125	Dgat1	Ocln-/+	3.03234	2.01162
CGGCTAGAGCTACCGC-125	Dgat1	Ocln-/+	3.40796	2.14011
CGTAGCGCACACATGT-125	Dgat1	Ocln-/+	0.77934	0.831342
CGTAGCGTCGATAGAA-125	Dgat1	Ocln-/+	1.75884	1.46406
CGTTGGGAGACGCAAC-125	Dgat1	Ocln-/+	1.09985	1.07029
CGTTGGGGTAAGTGTA-125	Dgat1	Ocln-/+	3.11504	2.04091
CGTTGGGTCGTCCGTT-125	Dgat1	Ocln-/+	3.55183	2.18645
CTACACCGTTTAGGAA-125	Dgat1	Ocln-/+	0.954083	0.966492
CTACATTTCACCGTAA-125	Dgat1	Ocln-/+	1.61512	1.38688
CTACCCAAGCTACCGC-125	Dgat1	Ocln-/+	0.702868	0.767967
CTACGTCAGGAACTGC-125	Dgat1	Ocln-/+	1.40705	1.26726
CTAGCCTAGTCGTACT-125	Dgat1	Ocln-/+	2.10147	1.63295
CTAGTGATCCAGAGGA-125	Dgat1	Ocln-/+	2.89508	1.96165
CTAGTGATCCCTAACC-125	Dgat1	Ocln-/+	1.73648	1.45232
CTCGGAGGTGTTAAGA-125	Dgat1	Ocln-/+	1.58957	1.37272
CTCGGGAAGGCTCAGA-125	Dgat1	Ocln-/+	1.13009	1.09092
CTCGGGAAGTCCGTAT-125	Dgat1	Ocln-/+	1.01377	1.0099
CTCGGGAGTTCTGGTA-125	Dgat1	Ocln-/+	0.654807	0.726663
CTCTACGTCTTACCTA-125	Dgat1	Ocln-/+	0.500771	0.585703
CTGAAACCAGATTGCT-125	Dgat1	Ocln-/+	0.831943	0.873374
CTGAAGTTCAGGCCCA-125	Dgat1	Ocln-/+	1.12763	1.08924
CTGCCTATCTCAAACG-125	Dgat1	Ocln-/+	0.851104	0.888386
CTGGTCTTCCAAAGTC-125	Dgat1	Ocln-/+	1.1324	1.09248
GAAACTCTCTGGTATG-125	Dgat1	Ocln-/+	1.05235	1.03728
GAAGCAGTCTGGTATG-125	Dgat1	Ocln-/+	0.566269	0.647332
GACACGCCAAGGACAC-125	Dgat1	Ocln-/+	0.508637	0.593245
GACAGAGGTCTTTCAT-125	Dgat1	Ocln-/+	1.38589	1.25453
GACCTGGAGAATGTTG-125	Dgat1	Ocln-/+	2.09563	1.63023
GAGCAGAAGTTGAGAT-125	Dgat1	Ocln-/+	1.13026	1.09103
GAGGTGACAGTTCATG-125	Dgat1	Ocln-/+	2.0535	1.61046
GAGGTGATCATGTCCC-125	Dgat1	Ocln-/+	0.619018	0.695119
GATCAGTCATGCATGT-125	Dgat1	Ocln-/+	1.4002	1.26315
GATCTAGAGAACTGTA-125	Dgat1	Ocln-/+	1.22911	1.15647
GATCTAGCATCTCCCA-125	Dgat1	Ocln-/+	0.556964	0.638736
GATCTAGTCGCGCCAA-125	Dgat1	Ocln-/+	0.455988	0.541999
GATGAGGGTAGTACCT-125	Dgat1	Ocln-/+	0.857026	0.892994
GATGCTAAGGTGACCA-125	Dgat1	Ocln-/+	0.988772	0.991878
GATGCTACAGCTGTGC-125	Dgat1	Ocln-/+	1.20715	1.14218
GATTCAGCAAGTCATC-125	Dgat1	Ocln-/+	0.774758	0.827623
GCAAACTGTTGCTCCT-125	Dgat1	Ocln-/+	0.777507	0.829856
GCAATCACACTTAAGC-125	Dgat1	Ocln-/+	0.884291	0.914021
GCAATCAGTGCACTTA-125	Dgat1	Ocln-/+	0.441669	0.52774
GCACATAAGCTACCGC-125	Dgat1	Ocln-/+	0.834152	0.875113
GCATGATTCTCTTATG-125	Dgat1	Ocln-/+	0.455349	0.541366
GCATGTAAGGAGTTTA-125	Dgat1	Ocln-/+	0.749582	0.807011
GCGACCATCGAGAGCA-125	Dgat1	Ocln-/+	0.62705	0.702259
GCTGCGATCAGAGACG-125	Dgat1	Ocln-/+	0.574661	0.655041
GCTTCCAGTCGCGTGT-125	Dgat1	Ocln-/+	0.655171	0.72698
GCTTCCATCGCCATAA-125	Dgat1	Ocln-/+	2.11555	1.63949
GGAATAAAGATCCCAT-125	Dgat1	Ocln-/+	2.3898	1.7612
GGACAAGTCTGTCAAG-125	Dgat1	Ocln-/+	1.90431	1.5382
GGACATTAGAAGGTGA-125	Dgat1	Ocln-/+	1.48005	1.31037
GGAGCAAGTTCAGTAC-125	Dgat1	Ocln-/+	0.487304	0.5727
GGCGTGTAGTAAGTAC-125	Dgat1	Ocln-/+	3.44261	2.15141
GTAACGTAGCTCCCAG-125	Dgat1	Ocln-/+	1.24717	1.16811
GTATCTTGTGTGACCC-125	Dgat1	Ocln-/+	1.00335	1.00242
GTCAAGTCACACATGT-125	Dgat1	Ocln-/+	0.738943	0.798211
GTCACAAGTCCAAGTT-125	Dgat1	Ocln-/+	0.803291	0.850632
GTCGGGTTCTAGAGTC-125	Dgat1	Ocln-/+	0.815703	0.860528
GTCTCGTGTATGGTTC-125	Dgat1	Ocln-/+	1.01078	1.00776
GTCTCGTTCTGGCGAC-125	Dgat1	Ocln-/+	0.760809	0.816238
GTTAAGCAGGTGGGTT-125	Dgat1	Ocln-/+	0.970093	0.978264
GTTAAGCCATGAAGTA-125	Dgat1	Ocln-/+	1.50137	1.32272
GTTACAGAGTGGAGAA-125	Dgat1	Ocln-/+	0.734136	0.794217
TAAACCGCAGCTGTGC-125	Dgat1	Ocln-/+	0.816233	0.860949
TACCTATGTAAATACG-125	Dgat1	Ocln-/+	1.67008	1.41688
TACCTTACAAGGCTCC-125	Dgat1	Ocln-/+	1.47373	1.30669
TACGGGCCATTTCAGG-125	Dgat1	Ocln-/+	0.989655	0.992518
TACTCATAGTAGGCCA-125	Dgat1	Ocln-/+	1.99334	1.58175
TAGACCAAGCACCGCT-125	Dgat1	Ocln-/+	1.39492	1.25997
TAGACCACAGGGCATA-125	Dgat1	Ocln-/+	1.20893	1.14335
TAGCCGGAGACACGAC-125	Dgat1	Ocln-/+	1.71436	1.44061
TAGTGGTTCTGTACGA-125	Dgat1	Ocln-/+	1.21048	1.14436
TATCTCACAGACGCCT-125	Dgat1	Ocln-/+	1.73137	1.44963
TATTACCAGGTGTTAA-125	Dgat1	Ocln-/+	0.976224	0.982746
TATTACCCATTGAGCT-125	Dgat1	Ocln-/+	0.502025	0.586908
TCAATCTGTCTAGTGT-125	Dgat1	Ocln-/+	0.562886	0.644213
TCAGCAAAGGTGACCA-125	Dgat1	Ocln-/+	1.80586	1.48845
TCAGCAACAGTCTTCC-125	Dgat1	Ocln-/+	0.59212	0.670949
TCTATTGAGCCACTAT-125	Dgat1	Ocln-/+	1.24763	1.1684
TCTATTGAGCGATTCT-125	Dgat1	Ocln-/+	3.18721	2.06599
TCTCTAAGTACCGTTA-125	Dgat1	Ocln-/+	1.53525	1.34213
TCTGAGACACACTGCG-125	Dgat1	Ocln-/+	1.03772	1.02695
TCTGAGACACGGTGTC-125	Dgat1	Ocln-/+	0.388137	0.47315
TGAGAGGGTAAACACA-125	Dgat1	Ocln-/+	0.867959	0.901463
TGAGCCGCATCTCCCA-125	Dgat1	Ocln-/+	0.690734	0.75765
TGGCGCAAGACAAGCC-125	Dgat1	Ocln-/-	0.862162	0.896979
TGGCTGGAGGGCTTCC-125	Dgat1	Ocln-/-	1.17063	1.11811
TGGCTGGTCGAGAACG-125	Dgat1	Ocln-/-	0.852452	0.889436
TGGGAAGGTACAGACG-125	Dgat1	Ocln-/-	2.11824	1.64073
TGGTTCCAGACAATAC-125	Dgat1	Ocln-/-	1.07815	1.0553
TTAGGACAGTGAAGTT-125	Dgat1	Ocln-/-	1.09915	1.0698
TTAGGCAAGGCAGGTT-125	Dgat1	Ocln-/-	0.735267	0.795158
TTCTACAAGAATTCCC-125	Dgat1	Ocln-/-	1.34499	1.22958
AAAGTAGGTACGCTGC-225	Dgat1	Ocln-/-	0.883172	0.913165
AAATGCCCAATGGAGC-225	Dgat1	Ocln-/-	0.800221	0.848174
AAGCCGCCACTAAGTC-225	Dgat1	Ocln-/-	0.789791	0.839791
ACGCCAGTCCTCAACC-225	Dgat1	Ocln-/-	0.459737	0.545708
ACTGTCCAGGGTATCG-225	Dgat1	Ocln-/-	0.535717	0.618913
AGAGCGAAGCTAGTCT-225	Dgat1	Ocln-/-	0.658905	0.730231
AGCGGTCTCAGTCAGT-225	Dgat1	Ocln-/-	1.23463	1.16004
AGCGTATGTACGCTGC-225	Dgat1	Ocln-/-	1.21622	1.1481
AGCGTCGAGACAAGCC-225	Dgat1	Ocln-/-	0.514637	0.598972
AGCTTGATCTGGTATG-225	Dgat1	Ocln-/-	1.40942	1.26868
AGGCCACCACGAGAGT-225	Dgat1	Ocln-/-	0.602513	0.680336
AGGCCGTAGCAAATCA-225	Dgat1	Ocln-/-	0.644616	0.717751
AGGTCCGTCCGATATG-225	Dgat1	Ocln-/-	0.903928	0.928979
AGTAGTCCATGAGCGA-225	Dgat1	Ocln-/-	1.74258	1.45553
ATAACGCTCGGCGCTA-225	Dgat1	Ocln-/-	2.79241	1.92312
ATCACGACAACAACCT-225	Dgat1	Ocln-/-	0.767283	0.821533
ATCGAGTTCATTGCGA-225	Dgat1	Ocln-/-	1.24969	1.16973
ATGTGTGTCCTTTCGG-225	Dgat1	Ocln-/-	0.630153	0.705008
CAAGGCCCACCTATCC-225	Dgat1	Ocln-/-	1.37577	1.2484
CACAGTATCCAGAGGA-225	Dgat1	Ocln-/-	1.59195	1.37404
CACATTTTCTCGTTTA-225	Dgat1	Ocln-/-	2.2798	1.71361
CACTCCAGTACGCTGC-225	Dgat1	Ocln-/-	0.927598	0.946804
CAGCAGCCATTAGCCA-225	Dgat1	Ocln-/-	1.5698	1.36166
CAGCCGAAGCACCGCT-225	Dgat1	Ocln-/-	0.511466	0.595949
CAGGTGCCACGGTGTC-225	Dgat1	Ocln-/-	0.480765	0.566343
CATGGCGAGTGAAGAG-225	Dgat1	Ocln-/-	0.819605	0.863625
CCACCTACACATGGGA-225	Dgat1	Ocln-/-	0.454646	0.540668
CCAGCGATCTAACTGG-225	Dgat1	Ocln-/-	0.580377	0.660269
CCGGGATCAGTTCCCT-225	Dgat1	Ocln-/-	0.564133	0.645363
CCTATTATCACGACTA-225	Dgat1	Ocln-/-	0.521732	0.605714
CCTCTGAGTAGCTCCG-225	Dgat1	Ocln-/-	6.29354	2.86662
CGAGAAGTCTATCCTA-225	Dgat1	Ocln-/-	0.692766	0.759382
CGATCGGGTTGCTCCT-225	Dgat1	Ocln-/-	1.78923	1.47987
CGCCAAGGTTCGCGAC-225	Dgat1	Ocln-/-	1.64064	1.40089
CGCTTCACAGGACGTA-225	Dgat1	Ocln-/-	2.48748	1.80219
CGGCTAGGTTCTCATT-225	Dgat1	Ocln-/-	1.50883	1.32701
CTAATGGAGTGGCACA-225	Dgat1	Ocln-/-	2.36521	1.7507
CTCTACGGTCTGCCAG-225	Dgat1	Ocln-/-	1.64925	1.40558
CTGAAACTCCGTCAAA-225	Dgat1	Ocln-/-	0.62969	0.704598
CTGTGCTGTCAGCTAT-225	Dgat1	Ocln-/-	0.471563	0.557349
CTTGGCTGTGACGCCT-225	Dgat1	Ocln-/-	0.680091	0.748539
GACGGCTCAGTTTACG-225	Dgat1	Ocln-/-	0.756169	0.812432
GACTACATCCTTCAAT-225	Dgat1	Ocln-/-	1.13458	1.09395
GCAAACTTCTTCATGT-225	Dgat1	Ocln-/-	1.56191	1.35722
GCAATCAAGATGTTAG-225	Dgat1	Ocln-/-	1.13633	1.09513
ACCCACTAGGACCACA-138	Gpam	Ocln-/+	0.775332	0.828089
ATCACGATCAGGCAAG-138	Gpam	Ocln-/+	0.553708	0.635715
CAAGGCCAGTGAACAT-138	Gpam	Ocln-/+	0.67889	0.747508
CTCTAATCATCACGTA-138	Gpam	Ocln-/+	1.03294	1.02357
GATCTAGCATCTCCCA-138	Gpam	Ocln-/+	0.556964	0.638736
GTCTCGTTCTGGCGAC-138	Gpam	Ocln-/+	0.760809	0.816238
TAGTGGTTCTGTACGA-138	Gpam	Ocln-/+	1.21048	1.14436
TCTGAGACACGGTGTC-138	Gpam	Ocln-/+	0.388137	0.47315
AAGGAGCGTCCGTCAG-238	Gpam	Ocln-/-	0.669651	0.739547
ACGCCAGTCCTCAACC-238	Gpam	Ocln-/-	0.459737	0.545708
CTAATGGAGTGGCACA-238	Gpam	Ocln-/-	2.36521	1.7507
AAACCTGCATGTCCTC-152	Lipa	Ocln-/+	2.67307	1.87698
AAACGGGTCATCGCTC-152	Lipa	Ocln-/+	3.51522	2.1748
AAAGCAAAGTCGATAA-152	Lipa	Ocln-/+	3.96549	2.31194
AAAGTAGGTTTGGGCC-152	Lipa	Ocln-/+	1.42298	1.27678
AAAGTAGTCTTCGAGA-152	Lipa	Ocln-/+	5.24702	2.64317
AAATGCCCAGTTAACC-152	Lipa	Ocln-/+	3.90879	2.29537
AAATGCCTCCTGCCAT-152	Lipa	Ocln-/+	4.10275	2.35128
AACCATGAGAATCTCC-152	Lipa	Ocln-/+	2.80228	1.92686
AACCATGCAATACGCT-152	Lipa	Ocln-/+	1.05021	1.03577
AACGTTGAGGCATTGG-152	Lipa	Ocln-/+	6.25836	2.85964
AACTCCCCACGCCAGT-152	Lipa	Ocln-/+	1.61114	1.38468
AACTCTTCATCACAAC-152	Lipa	Ocln-/+	1.88913	1.53064
AACTGGTAGTGGAGAA-152	Lipa	Ocln-/+	1.34078	1.22699
AACTGGTTCTCTGCTG-152	Lipa	Ocln-/+	13.6474	3.87257
AACTTTCCACTACAGT-152	Lipa	Ocln-/+	6.25433	2.85884
AAGCCGCAGTTTGCGT-152	Lipa	Ocln-/+	2.47226	1.79587
AAGGAGCGTCCTCCAT-152	Lipa	Ocln-/+	2.45978	1.79068
AAGGAGCTCAATCACG-152	Lipa	Ocln-/+	1.9907	1.58049
AAGGCAGAGGAGTTTA-152	Lipa	Ocln-/+	4.69039	2.50853
AAGGCAGGTCTCCCTA-152	Lipa	Ocln-/+	3.75007	2.24795
AAGTCTGAGTTTCCTT-152	Lipa	Ocln-/+	1.91478	1.54339
AATCGGTAGAAAGTGG-152	Lipa	Ocln-/+	5.71784	2.748
AATCGGTCATACGCCG-152	Lipa	Ocln-/+	6.38451	2.8845
ACACCAATCAGTTCGA-152	Lipa	Ocln-/+	9.95457	3.45346
ACACCCTGTCTAGTGT-152	Lipa	Ocln-/+	1.47367	1.30665
ACACCGGAGACTGTAA-152	Lipa	Ocln-/+	0.756381	0.812606
ACACCGGGTAGTGAAT-152	Lipa	Ocln-/+	6.15581	2.83911
ACAGCCGAGATATGCA-152	Lipa	Ocln-/+	1.93418	1.55296
ACAGCCGAGCCAGGAT-152	Lipa	Ocln-/+	0.540511	0.623409
ACAGCCGCACCACGTG-152	Lipa	Ocln-/+	7.20918	3.03724
ACAGCTACACTCAGGC-152	Lipa	Ocln-/+	1.69174	1.42854
ACATACGTCTTACCTA-152	Lipa	Ocln-/+	8.13223	3.19097
ACCCACTAGGACCACA-152	Lipa	Ocln-/+	3.87666	2.28589
ACCCACTTCCTAGAAC-152	Lipa	Ocln-/+	0.714107	0.777457
ACCGTAAAGCATCATC-152	Lipa	Ocln-/+	1.78373	1.47702
ACGAGGAAGCCCAACC-152	Lipa	Ocln-/+	15.078	4.00702
ACGCAGCCAAGCCGCT-152	Lipa	Ocln-/+	1.56828	1.3608
ACGCAGCGTGCGAAAC-152	Lipa	Ocln-/+	9.32299	3.36779
ACGCCAGTCAAGATCC-152	Lipa	Ocln-/+	6.32275	2.87238
ACGGAGAGTGAGCGAT-152	Lipa	Ocln-/+	31.0488	5.0022
ACGGAGAGTTGCGCAC-152	Lipa	Ocln-/+	5.7078	2.74584
ACGGGCTAGCGATTCT-152	Lipa	Ocln-/+	6.24849	2.85768
ACGGGCTTCAACGCTA-152	Lipa	Ocln-/+	3.10018	2.03569
ACGGGTCCACCCATGG-152	Lipa	Ocln-/+	3.87618	2.28575
ACGTCAAGTTTGTGTG-152	Lipa	Ocln-/+	5.59754	2.72193
ACTGCTCAGTATTGGA-152	Lipa	Ocln-/+	2.45956	1.79059
ACTGCTCCAGCTTAAC-152	Lipa	Ocln-/+	0.779469	0.831447
ACTGTCCAGAGCTGGT-152	Lipa	Ocln-/+	8.04439	3.17702
ACTGTCCCACCACCAG-152	Lipa	Ocln-/+	1.02285	1.01639
ACTGTCCGTCAGTGGA-152	Lipa	Ocln-/+	5.7035	2.74491
ACTTGTTCAAGGACAC-152	Lipa	Ocln-/+	2.75486	1.90876
ACTTGTTGTCGGATCC-152	Lipa	Ocln-/+	1.02457	1.01762
ACTTTCACACATAACC-152	Lipa	Ocln-/+	3.27131	2.09468
AGACGTTCAGCTATTG-152	Lipa	Ocln-/+	6.06134	2.81994
AGACGTTGTTCCTCCA-152	Lipa	Ocln-/+	3.38439	2.13238
AGATTGCTCACGGTTA-152	Lipa	Ocln-/+	5.97409	2.802
AGCAGCCCAGTAGAGC-152	Lipa	Ocln-/+	5.00691	2.58662
AGCAGCCGTCAATACC-152	Lipa	Ocln-/+	6.25983	2.85994
AGCAGCCGTGTAATGA-152	Lipa	Ocln-/+	3.45595	2.15573
AGCATACCACGCCAGT-152	Lipa	Ocln-/+	2.55276	1.82894
AGCGGTCAGAAACCGC-152	Lipa	Ocln-/+	1.59072	1.37335
AGCGGTCGTTGCGCAC-152	Lipa	Ocln-/+	2.38045	1.75721
AGCGGTCTCGAATGGG-152	Lipa	Ocln-/+	1.33366	1.2226
AGCGTCGAGACTACAA-152	Lipa	Ocln-/+	1.43485	1.28383
AGCGTCGTCACCTCGT-152	Lipa	Ocln-/+	5.06885	2.60142
AGCTCTCTCCGCATCT-152	Lipa	Ocln-/+	6.30196	2.86828
AGCTTGAGTGAGGGAG-152	Lipa	Ocln-/+	6.72694	2.9499
AGGCCGTGTAATCACC-152	Lipa	Ocln-/+	8.10799	3.18713
AGGCCGTTCCCTTGTG-152	Lipa	Ocln-/+	3.91142	2.29614
AGGGTGAAGCCAGGAT-152	Lipa	Ocln-/+	3.20129	2.07083
AGGGTGATCGCGATCG-152	Lipa	Ocln-/+	0.549414	0.631723
AGGTCCGAGAAACCGC-152	Lipa	Ocln-/+	0.901162	0.926881
AGTAGTCGTGAGTGAC-152	Lipa	Ocln-/+	17.2626	4.19082
AGTCTTTCAATGAAAC-152	Lipa	Ocln-/+	2.0188	1.59398
AGTGAGGGTACTCTCC-152	Lipa	Ocln-/+	21.8176	4.51207
AGTGTCATCACAACGT-152	Lipa	Ocln-/+	7.24881	3.04419
AGTGTCATCTGTCTCG-152	Lipa	Ocln-/+	8.59273	3.26194
AGTTGGTGTTCCCGAG-152	Lipa	Ocln-/+	4.92063	2.56575
ATAACGCAGATGCGAC-152	Lipa	Ocln-/+	3.27537	2.09605
ATAACGCCATCTATGG-152	Lipa	Ocln-/+	2.74004	1.90305
ATAAGAGAGGATATAC-152	Lipa	Ocln-/+	17.572	4.21506
ATCACGATCAGGCAAG-152	Lipa	Ocln-/+	3.32225	2.11178
ATCATCTAGTGGTAAT-152	Lipa	Ocln-/+	2.40097	1.76595
ATCATGGAGATCTGCT-152	Lipa	Ocln-/+	20.5381	4.42882
ATCCACCCACCATCCT-152	Lipa	Ocln-/+	1.65113	1.40661
ATCCGAAAGCTAAACA-152	Lipa	Ocln-/+	8.85475	3.30082
ATCCGAACAATGAATG-152	Lipa	Ocln-/+	10.5823	3.53385
ATCCGAACATATGAGA-152	Lipa	Ocln-/+	6.20365	2.84873
ATCGAGTAGCCGTCGT-152	Lipa	Ocln-/+	1.04881	1.03478
ATGAGGGTCAGAGCTT-152	Lipa	Ocln-/+	1.42557	1.27832
ATGTGTGCAATTCCTT-152	Lipa	Ocln-/+	9.09776	3.33596
ATGTGTGGTGGGTCAA-152	Lipa	Ocln-/+	2.31303	1.72815
ATTACTCTCGCCCTTA-152	Lipa	Ocln-/+	5.68545	2.74102
ATTATCCTCACTGGGC-152	Lipa	Ocln-/+	2.32141	1.7318
ATTCTACTCTGCTGCT-152	Lipa	Ocln-/+	4.87229	2.55392
ATTGGACGTCAATACC-152	Lipa	Ocln-/+	4.79455	2.5347
ATTGGTGTCTTCATGT-152	Lipa	Ocln-/+	2.38386	1.75867
CAACTAGAGACTGGGT-152	Lipa	Ocln-/+	9.32913	3.36865
CAAGAAAAGTCGTTTG-152	Lipa	Ocln-/+	0.779856	0.831761
CAAGGCCAGCTAACTC-152	Lipa	Ocln-/+	10.7206	3.55098
CAAGGCCAGTGAACAT-152	Lipa	Ocln-/+	1.35778	1.23743
CAAGGCCTCACCGTAA-152	Lipa	Ocln-/+	2.53682	1.82245
CAAGTTGCAGCTTCGG-152	Lipa	Ocln-/+	3.57772	2.19463
CAAGTTGTCGGTGTCG-152	Lipa	Ocln-/+	3.11951	2.04247
CACAAACCAAGTAATG-152	Lipa	Ocln-/+	9.99017	3.45814
CACACCTTCTTATCTG-152	Lipa	Ocln-/+	11.2541	3.61519
CACACTCCAATCCGAT-152	Lipa	Ocln-/+	10.674	3.54523
CACATTTCAAGCCGCT-152	Lipa	Ocln-/+	9.00526	3.32269
CACCACTAGGCCATAG-152	Lipa	Ocln-/+	28.3064	4.87314
CAGAATCCACATAACC-152	Lipa	Ocln-/+	3.76018	2.25101
CAGATCAGTTGTACAC-152	Lipa	Ocln-/+	8.33156	3.22212
CAGCAGCAGAGCAATT-152	Lipa	Ocln-/+	8.73157	3.28267
CAGCGACGTAAGGGCT-152	Lipa	Ocln-/+	1.06988	1.04955
CAGCGACGTCATGCAT-152	Lipa	Ocln-/+	9.48715	3.39055
CAGTAACGTCCGAAGA-152	Lipa	Ocln-/+	0.751286	0.808414
CATATGGTCATACGGT-152	Lipa	Ocln-/+	0.845112	0.883708
CATATTCTCTCAAACG-152	Lipa	Ocln-/+	6.42076	2.89157
CATCAAGAGTGACATA-152	Lipa	Ocln-/+	0.987063	0.990638
CATCAAGGTTCAGGCC-152	Lipa	Ocln-/+	5.86581	2.77943
CATCGAAAGGGATACC-152	Lipa	Ocln-/+	1.97237	1.57161
CATCGAACATGTCTCC-152	Lipa	Ocln-/+	5.90097	2.7868
CATCGGGAGGACAGAA-152	Lipa	Ocln-/+	2.87374	1.95373
CATGGCGGTTGGACCC-152	Lipa	Ocln-/+	9.31771	3.36705
CATGGCGTCTGCGTAA-152	Lipa	Ocln-/+	7.97649	3.16615
CATTCGCTCTCACATT-152	Lipa	Ocln-/+	13.0578	3.81329
CCACTACCACTGCCAG-152	Lipa	Ocln-/+	11.7777	3.67556
CCAGCGAAGGCTACGA-152	Lipa	Ocln-/+	4.00195	2.32249
CCAGCGAGTCAGAGGT-152	Lipa	Ocln-/+	6.68772	2.94256
CCCAGTTAGGGTGTTG-152	Lipa	Ocln-/+	11.3832	3.63031
CCCATACGTAAGAGGA-152	Lipa	Ocln-/+	5.58022	2.71814
CCCTCCTTCTATGTGG-152	Lipa	Ocln-/+	9.54604	3.39863
CCGGTAGAGGAATTAC-152	Lipa	Ocln-/+	2.14641	1.65371
CCGTGGACATCCTTGC-152	Lipa	Ocln-/+	4.38943	2.43013
CCGTGGAGTCTTGTCC-152	Lipa	Ocln-/+	11.2513	3.61487
CCTAAAGTCGGCTTGG-152	Lipa	Ocln-/+	6.552	2.91686
CCTACCACAATGCCAT-152	Lipa	Ocln-/+	14.5688	3.96059
CCTAGCTAGAGGTTAT-152	Lipa	Ocln-/+	1.73307	1.45052
CCTCAGTGTAGCGTCC-152	Lipa	Ocln-/+	1.44465	1.28963
CCTCTGAGTGCGCTTG-152	Lipa	Ocln-/+	6.05869	2.8194
CCTTACGAGCAAATCA-152	Lipa	Ocln-/+	8.51674	3.25047
CCTTCCCCACTTAAGC-152	Lipa	Ocln-/+	18.6955	4.29979
CCTTCGAGTTCAGCGC-152	Lipa	Ocln-/+	2.60304	1.84921
CCTTTCTGTATATGGA-152	Lipa	Ocln-/+	1.73509	1.45159
CCTTTCTTCCCTTGTG-152	Lipa	Ocln-/+	4.76591	2.52755
CGAACATCATCCAACA-152	Lipa	Ocln-/+	5.63184	2.72941
CGAACATTCTGTCAAG-152	Lipa	Ocln-/+	7.93091	3.15881
CGAATGTGTTCACCTC-152	Lipa	Ocln-/+	11.0745	3.59389
CGACCTTGTGAGGGAG-152	Lipa	Ocln-/+	8.54583	3.25487
CGAGCCAGTATCTGCA-152	Lipa	Ocln-/+	1.71499	1.44095
CGATGGCGTCATATGC-152	Lipa	Ocln-/+	1.86446	1.51827
CGATGGCGTCTCCATC-152	Lipa	Ocln-/+	1.8617	1.51687
CGATGTAGTCGAACAG-152	Lipa	Ocln-/+	12.0797	3.70925
CGATGTAGTGCACCAC-152	Lipa	Ocln-/+	3.65091	2.21751
CGATTGACACCTCGGA-152	Lipa	Ocln-/+	9.09702	3.33586
CGATTGATCGCCTGTT-152	Lipa	Ocln-/+	11.6838	3.66492
CGCCAAGGTCGCATAT-152	Lipa	Ocln-/+	0.970143	0.9783
CGCGTTTCAGCGAACA-152	Lipa	Ocln-/+	20.8897	4.45218
CGGACACAGGCTAGAC-152	Lipa	Ocln-/+	6.61993	2.92978
CGGACGTCATATGAGA-152	Lipa	Ocln-/+	12.3478	3.73853
CGGAGTCAGAGCTGCA-152	Lipa	Ocln-/+	8.9256	3.31115
CGGAGTCTCAACGGGA-152	Lipa	Ocln-/+	3.09035	2.03223
CGGTTAAGTCTTCTCG-152	Lipa	Ocln-/+	2.11777	1.64051
CGTAGCGAGTGGGTTG-152	Lipa	Ocln-/+	1.29264	1.19701
CGTAGCGCACACATGT-152	Lipa	Ocln-/+	3.11736	2.04172
CGTAGCGTCGATAGAA-152	Lipa	Ocln-/+	2.63826	1.86325
CGTCAGGAGAGCCTAG-152	Lipa	Ocln-/+	2.54504	1.8258
CGTTGGGAGACGCAAC-152	Lipa	Ocln-/+	7.14905	3.02663
CGTTGGGGTAAGTGTA-152	Lipa	Ocln-/+	4.67256	2.504
CGTTGGGGTTCGCGAC-152	Lipa	Ocln-/+	4.21375	2.38232
CTACATTTCACCGTAA-152	Lipa	Ocln-/+	1.61512	1.38688
CTACCCAAGCTACCGC-152	Lipa	Ocln-/+	4.92008	2.56562
CTACGTCAGGAACTGC-152	Lipa	Ocln-/+	1.40705	1.26726
CTACGTCCATGGTCAT-152	Lipa	Ocln-/+	2.47453	1.79682
CTAGAGTGTAGCACGA-152	Lipa	Ocln-/+	6.75286	2.95473
CTAGAGTTCACAATGC-152	Lipa	Ocln-/+	3.69765	2.23194
CTAGTGATCCAGAGGA-152	Lipa	Ocln-/+	2.89508	1.96165
CTAGTGATCCCTAACC-152	Lipa	Ocln-/+	12.1553	3.71758
CTCAGAAAGAGTGACC-152	Lipa	Ocln-/+	1.40275	1.26469
CTCATTATCTCTAAGG-152	Lipa	Ocln-/+	8.34078	3.22354
CTCGGAGGTGTTAAGA-152	Lipa	Ocln-/+	14.3062	3.93604
CTCGGGAAGGCTCAGA-152	Lipa	Ocln-/+	10.7359	3.55285
CTCGGGAAGTCCGTAT-152	Lipa	Ocln-/+	9.12394	3.3397
CTCGGGAGTTCTGGTA-152	Lipa	Ocln-/+	4.58365	2.48121
CTCTAATCATCACGTA-152	Lipa	Ocln-/+	2.06588	1.6163
CTCTACGTCTTACCTA-152	Lipa	Ocln-/+	7.51156	3.08942
CTGAAACCAGATTGCT-152	Lipa	Ocln-/+	9.98331	3.45724
CTGAAGTTCAGGCCCA-152	Lipa	Ocln-/+	3.38288	2.13188
CTGATAGAGCCAGTAG-152	Lipa	Ocln-/+	2.29661	1.72098
CTGATAGAGCCCAATT-152	Lipa	Ocln-/+	22.0003	4.52358
CTGATAGCAATCCAAC-152	Lipa	Ocln-/+	3.17029	2.06015
CTGATCCCACAGGAGT-152	Lipa	Ocln-/+	4.37821	2.42713
CTGCCTATCTCAAACG-152	Lipa	Ocln-/+	5.95773	2.79862
CTGCGGAGTTGGTGGA-152	Lipa	Ocln-/+	7.41551	3.07305
CTGCTGTTCACCCGAG-152	Lipa	Ocln-/+	8.31732	3.21991
CTGGTCTTCCAAAGTC-152	Lipa	Ocln-/+	4.52961	2.46718
CTGTGCTCACGACTCG-152	Lipa	Ocln-/+	1.32222	1.2155
GAAACTCTCTGGTATG-152	Lipa	Ocln-/+	4.73557	2.51994
GAACGGAGTATATGAG-152	Lipa	Ocln-/+	9.47365	3.38869
GAACGGATCAAACGGG-152	Lipa	Ocln-/+	3.25792	2.09015
GAAGCAGTCTGGTATG-152	Lipa	Ocln-/+	1.69881	1.43232
GAATAAGCACATGGGA-152	Lipa	Ocln-/+	9.22919	3.35462
GACACGCCAAGGACAC-152	Lipa	Ocln-/+	2.03455	1.60148
GACACGCTCTGCTGTC-152	Lipa	Ocln-/+	2.27563	1.71177
GACAGAGGTCTTTCAT-152	Lipa	Ocln-/+	2.77178	1.91524
GACGGCTTCCTTGGTC-152	Lipa	Ocln-/+	5.20464	2.63335
GACGTGCGTTATGTGC-152	Lipa	Ocln-/+	14.4902	3.95329
GACTAACAGAAGGTGA-152	Lipa	Ocln-/+	4.40087	2.43319
GAGCAGAAGTTGAGAT-152	Lipa	Ocln-/+	11.3026	3.62089
GAGCAGACATACCATG-152	Lipa	Ocln-/+	2.08658	1.62601
GAGGTGACAGTTCATG-152	Lipa	Ocln-/+	1.02675	1.01917
GAGGTGATCATGTCCC-152	Lipa	Ocln-/+	4.33313	2.41498
GATCAGTCATGCATGT-152	Lipa	Ocln-/+	20.3029	4.41298
GATCTAGCATCTCCCA-152	Lipa	Ocln-/+	15.038	4.00343
GATCTAGTCGCGCCAA-152	Lipa	Ocln-/+	3.19192	2.06761
GATGAGGGTAGTACCT-152	Lipa	Ocln-/+	20.5686	4.43086
GATGCTAAGGTGACCA-152	Lipa	Ocln-/+	2.96632	1.9878
GATGCTACAGCTGTGC-152	Lipa	Ocln-/+	7.24289	3.04315
GATGCTATCCTTCAAT-152	Lipa	Ocln-/+	1.20268	1.13926
GATTCAGCAAGTCATC-152	Lipa	Ocln-/+	1.54952	1.35022
GCAAACTAGTTCCACA-152	Lipa	Ocln-/+	5.33473	2.66328
GCAAACTGTTGCTCCT-152	Lipa	Ocln-/+	2.72128	1.8958
GCAATCACACTTAAGC-152	Lipa	Ocln-/+	0.884291	0.914021
GCAATCAGTGCACTTA-152	Lipa	Ocln-/+	2.20834	1.68183
GCACATAAGCAATCTC-152	Lipa	Ocln-/+	4.98281	2.58082
GCACATAAGCTACCGC-152	Lipa	Ocln-/+	3.33661	2.11657
GCAGTTAGTAATTGGA-152	Lipa	Ocln-/+	4.62649	2.49223
GCATGATTCTCTTATG-152	Lipa	Ocln-/+	9.10699	3.33728
GCATGCGAGAACAATC-152	Lipa	Ocln-/+	9.00621	3.32282
GCATGTAAGGAGTTTA-152	Lipa	Ocln-/+	4.49749	2.45877
GCATGTACACCGAAAG-152	Lipa	Ocln-/+	0.76167	0.816944
GCCAAATGTTAAGGGC-152	Lipa	Ocln-/+	3.64268	2.21496
GCCTCTATCCGTTGTC-152	Lipa	Ocln-/+	2.35939	1.7482
GCGACCATCGAGAGCA-152	Lipa	Ocln-/+	2.5082	1.81073
GCGCCAACATCGATTG-152	Lipa	Ocln-/+	18.648	4.29631
GCTCCTACAATCCGAT-152	Lipa	Ocln-/+	3.13265	2.04707
GCTGCAGTCAGCGATT-152	Lipa	Ocln-/+	7.69718	3.12055
GCTGCGATCAGAGACG-152	Lipa	Ocln-/+	4.59729	2.48473
GCTGCTTAGAAGGACA-152	Lipa	Ocln-/+	1.44619	1.29054
GCTTCCAGTCGCGTGT-152	Lipa	Ocln-/+	7.20688	3.03683
GCTTCCATCGCCATAA-152	Lipa	Ocln-/+	5.64146	2.7315
GGAACTTCAGGAACGT-152	Lipa	Ocln-/+	1.32728	1.21864
GGAATAAAGATCCCAT-152	Lipa	Ocln-/+	4.77961	2.53097
GGACAAGCAGTTCATG-152	Lipa	Ocln-/+	3.12849	2.04561
GGACAAGTCTGTCAAG-152	Lipa	Ocln-/+	9.52155	3.39528
GGACAGATCACATAGC-152	Lipa	Ocln-/+	13.046	3.81209
GGACATTAGAAGGTGA-152	Lipa	Ocln-/+	10.3604	3.50594
GGAGCAAGTTCAGTAC-152	Lipa	Ocln-/+	8.77147	3.28858
GGATGTTTCTTGTCAT-152	Lipa	Ocln-/+	3.11865	2.04217
GGCGTGTTCACCGTAA-152	Lipa	Ocln-/+	13.1882	3.82662
GGCTCGATCACATAGC-152	Lipa	Ocln-/+	6.95585	2.99202
GGCTGGTAGCCACGCT-152	Lipa	Ocln-/+	8.4515	3.24054
GGCTGGTAGGTGATAT-152	Lipa	Ocln-/+	5.21885	2.63665
GGCTGGTGTTTGTGTG-152	Lipa	Ocln-/+	1.23718	1.16168
GGGAGATAGGAGTTGC-152	Lipa	Ocln-/+	6.68482	2.94201
GGGATGACAGGTCCAC-152	Lipa	Ocln-/+	7.03176	3.00572
GGGCACTGTTTCGCTC-152	Lipa	Ocln-/+	5.78571	2.7625
GGGTTGCTCACTGGGC-152	Lipa	Ocln-/+	3.3067	2.10658
GGTGCGTCACACCGCA-152	Lipa	Ocln-/+	2.82973	1.93724
GTAACGTAGCTCCCAG-152	Lipa	Ocln-/+	4.3651	2.4236
GTAACGTAGGTGCTAG-152	Lipa	Ocln-/+	6.96103	2.99296
GTAACGTGTATAATGG-152	Lipa	Ocln-/+	2.40967	1.76963
GTACGTATCGGCTTGG-152	Lipa	Ocln-/+	5.89168	2.78485
GTACGTATCTATCCTA-152	Lipa	Ocln-/+	6.25749	2.85947
GTAGTCACATCACCCT-152	Lipa	Ocln-/+	8.43347	3.23779
GTATCTTGTGTGACCC-152	Lipa	Ocln-/+	6.02012	2.8115
GTATTCTTCGGTCTAA-152	Lipa	Ocln-/+	2.04256	1.60528
GTCAAGTCACACATGT-152	Lipa	Ocln-/+	19.2125	4.33718
GTCACAAGTCCAAGTT-152	Lipa	Ocln-/+	3.21316	2.0749
GTCGGGTTCTAGAGTC-152	Lipa	Ocln-/+	1.63141	1.39583
GTCGTAAAGCTTCGCG-152	Lipa	Ocln-/+	3.20075	2.07065
GTCTCGTGTATGGTTC-152	Lipa	Ocln-/+	4.04312	2.33432
GTCTCGTTCCCTAATT-152	Lipa	Ocln-/+	11.9644	3.69649
GTCTCGTTCTGGCGAC-152	Lipa	Ocln-/+	19.781	4.3772
GTGCATAGTAGCGTGA-152	Lipa	Ocln-/+	7.48649	3.08517
GTGCGGTCAGCGAACA-152	Lipa	Ocln-/+	5.81487	2.76869
GTGCTTCCAGTCACTA-152	Lipa	Ocln-/+	1.4217	1.27602
GTGTGCGAGTCGAGTG-152	Lipa	Ocln-/+	4.47104	2.45182
GTTAAGCAGGTGGGTT-152	Lipa	Ocln-/+	3.88037	2.28699
GTTAAGCCATGAAGTA-152	Lipa	Ocln-/+	7.50687	3.08863
GTTACAGAGTGGAGAA-152	Lipa	Ocln-/+	3.67068	2.22363
GTTACAGGTAAACCTC-152	Lipa	Ocln-/+	2.21966	1.68691
TAAACCGCAGCTGTGC-152	Lipa	Ocln-/+	1.63247	1.39641
TAAGCGTTCCAAGTAC-152	Lipa	Ocln-/+	3.19297	2.06797
TACAGTGTCGGCGCTA-152	Lipa	Ocln-/+	7.28545	3.05058
TACCTATGTAAATACG-152	Lipa	Ocln-/+	10.8555	3.56749
TACCTATGTGACGCCT-152	Lipa	Ocln-/+	9.80584	3.43374
TACCTTACAAGGCTCC-152	Lipa	Ocln-/+	4.42118	2.43861
TACGGGCCATTTCAGG-152	Lipa	Ocln-/+	13.8552	3.89289
TACGGTATCACGGTTA-152	Lipa	Ocln-/+	6.58376	2.92291
TACTCATAGTAGGCCA-152	Lipa	Ocln-/+	1.99334	1.58175
TACTCGCTCCGTAGGC-152	Lipa	Ocln-/+	3.71325	2.23672
TAGACCAAGCACCGCT-152	Lipa	Ocln-/+	4.8822	2.55636
TAGACCACAGGGCATA-152	Lipa	Ocln-/+	15.7161	4.06316
TAGCCGGAGACACGAC-152	Lipa	Ocln-/+	6.00027	2.80741
TAGTGGTTCTGTACGA-152	Lipa	Ocln-/+	9.68386	3.41736
TATCAGGTCGAGAACG-152	Lipa	Ocln-/+	1.17677	1.12219
TATCTCACAGACGCCT-152	Lipa	Ocln-/+	1.73137	1.44963
TATCTCAGTGATAAAC-152	Lipa	Ocln-/+	4.24699	2.39149
TATTACCAGGTGTTAA-152	Lipa	Ocln-/+	1.95245	1.56191
TATTACCCATTGAGCT-152	Lipa	Ocln-/+	2.0081	1.58885
TCAATCTGTCTAGTGT-152	Lipa	Ocln-/+	11.2577	3.61562
TCACAAGGTTGACGTT-152	Lipa	Ocln-/+	2.16637	1.66283
TCAGCAAAGGTGACCA-152	Lipa	Ocln-/+	1.80586	1.48845
TCAGCAACAGTCTTCC-152	Lipa	Ocln-/+	4.14484	2.36313
TCATTACAGCATCATC-152	Lipa	Ocln-/+	4.71229	2.51407
TCATTACCATGAACCT-152	Lipa	Ocln-/+	4.77477	2.52976
TCCCGATCAGACAAAT-152	Lipa	Ocln-/+	3.32381	2.1123
TCGCGAGCAAGAGGCT-152	Lipa	Ocln-/+	18.2578	4.26737
TCGGTAAAGAGGTTAT-152	Lipa	Ocln-/+	1.45159	1.29372
TCGGTAAGTTTGACAC-152	Lipa	Ocln-/+	4.09073	2.34787
TCTATTGAGCCACTAT-152	Lipa	Ocln-/+	0.623813	0.699385
TCTCTAAGTACCGTTA-152	Lipa	Ocln-/+	12.282	3.7314
TCTGAGACACACTGCG-152	Lipa	Ocln-/+	10.3772	3.50807
TCTGAGACACGGTGTC-152	Lipa	Ocln-/+	2.71696	1.89412
TCTGGAATCACTCTTA-152	Lipa	Ocln-/+	2.73885	1.90259
TCTTCGGAGGGTATCG-152	Lipa	Ocln-/+	10.6837	3.54642
TCTTCGGAGTGCGTGA-152	Lipa	Ocln-/+	0.902241	0.9277
TGAAAGACAGTCCTTC-152	Lipa	Ocln-/+	3.50525	2.17161
TGAAAGAGTCTAGAGG-152	Lipa	Ocln-/+	18.3966	4.27773
TGAAAGAGTTCCGGCA-152	Lipa	Ocln-/+	8.12021	3.18907
TGACTAGTCCACGCAG-152	Lipa	Ocln-/+	9.57066	3.40199
TGAGAGGGTAAACACA-152	Lipa	Ocln-/+	3.47184	2.16087
TGAGCATGTGCCTTGG-152	Lipa	Ocln-/+	5.46314	2.69223
TGAGCCGCATCTCCCA-152	Lipa	Ocln-/+	2.0722	1.61927
TGCCAAATCTTAGAGC-152	Lipa	Ocln-/+	1.58717	1.37137
TGCCCATGTTGATTCG-152	Lipa	Ocln-/+	5.45918	2.69135
TGCCCTACACCATCCT-152	Lipa	Ocln-/+	2.97906	1.99243
TGGCCAGCATGGAATA-152	Lipa	Ocln-/-	26.2193	4.76656
TGGCGCAAGACAAGCC-152	Lipa	Ocln-/-	2.58649	1.84257
TGGCTGGAGGGCTTCC-152	Lipa	Ocln-/-	1.17063	1.11811
TGGCTGGTCGAGAACG-152	Lipa	Ocln-/-	4.26226	2.39568
TGGGAAGGTACAGACG-152	Lipa	Ocln-/-	14.8277	3.98438
TGGTTCCAGACAATAC-152	Lipa	Ocln-/-	3.23444	2.08217
TGGTTCCAGATGGCGT-152	Lipa	Ocln-/-	13.5476	3.8627
TTAGGACAGTGAAGTT-152	Lipa	Ocln-/-	3.29745	2.10348
TTAGGACGTCCTGCTT-152	Lipa	Ocln-/-	7.81742	3.14036
TTAGGACTCTTGTATC-152	Lipa	Ocln-/-	3.63303	2.21196
TTAGGCAAGGCAGGTT-152	Lipa	Ocln-/-	4.04397	2.33456
TTATGCTTCCTTGGTC-152	Lipa	Ocln-/-	2.36744	1.75165
TTCCCAGAGCTAAGAT-152	Lipa	Ocln-/-	3.38369	2.13214
TTCTACAAGAATTCCC-152	Lipa	Ocln-/-	7.39745	3.06995
TTCTACACATCCCATC-152	Lipa	Ocln-/-	1.73952	1.45393
TTCTTAGGTAAACACA-152	Lipa	Ocln-/-	3.39018	2.13428
TTGCCGTGTAGATTAG-152	Lipa	Ocln-/-	7.61024	3.10605
TTTATGCCACGAAATA-152	Lipa	Ocln-/-	13.8836	3.89565
AAAGTAGGTACGCTGC-252	Lipa	Ocln-/-	12.3644	3.74032
AAATGCCCAATGGAGC-252	Lipa	Ocln-/-	8.00221	3.17028
AACTCTTAGAAGGTGA-252	Lipa	Ocln-/-	4.38446	2.4288
AACTCTTAGGCAGGTT-252	Lipa	Ocln-/-	3.669	2.22311
AAGCCGCCACTAAGTC-252	Lipa	Ocln-/-	4.73875	2.52074
AAGGAGCGTCCGTCAG-252	Lipa	Ocln-/-	4.01791	2.32709
AAGGAGCTCAGAGCTT-252	Lipa	Ocln-/-	10.9774	3.58224
AAGGCAGGTACATCCA-252	Lipa	Ocln-/-	8.93306	3.31224
AAGTCTGAGGCATGGT-252	Lipa	Ocln-/-	8.68479	3.27572
ACACCAAAGTGGTAAT-252	Lipa	Ocln-/-	2.42923	1.77789
ACACCAATCGGCGCAT-252	Lipa	Ocln-/-	10.7481	3.55435
ACATGGTAGCTGCAAG-252	Lipa	Ocln-/-	4.0954	2.34919
ACGAGCCCACAGTCGC-252	Lipa	Ocln-/-	5.4761	2.69513
ACGCCAGTCCTCAACC-252	Lipa	Ocln-/-	10.1142	3.47433
ACTGAGTTCTACTCAT-252	Lipa	Ocln-/-	1.37152	1.24581
ACTGTCCAGGGTATCG-252	Lipa	Ocln-/-	2.14287	1.65208
ACTTTCAAGACTACAA-252	Lipa	Ocln-/-	5.59561	2.72151
AGAGCGAAGCTAGTCT-252	Lipa	Ocln-/-	10.5425	3.52888
AGATTGCCATGTTCCC-252	Lipa	Ocln-/-	1.35638	1.23657
AGATTGCTCATGTCCC-252	Lipa	Ocln-/-	5.11581	2.61254
AGCGGTCTCAGTCAGT-252	Lipa	Ocln-/-	2.46926	1.79463
AGCGTATGTACGCTGC-252	Lipa	Ocln-/-	3.04056	2.01456
AGCGTCGAGACAAGCC-252	Lipa	Ocln-/-	5.14637	2.61973
AGCTTGATCTGGTATG-252	Lipa	Ocln-/-	6.34237	2.87625
AGGCCACCACGAGAGT-252	Lipa	Ocln-/-	3.61508	2.20635
AGGCCGTAGCAAATCA-252	Lipa	Ocln-/-	4.51231	2.46266
AGGCCGTGTAGCTAAA-252	Lipa	Ocln-/-	2.75225	1.90775
AGGGTGACACAGCCCA-252	Lipa	Ocln-/-	4.58596	2.48181
AGGTCCGTCCGATATG-252	Lipa	Ocln-/-	6.3275	2.87332
AGTTGGTCAAGCGATG-252	Lipa	Ocln-/-	2.11927	1.64121
ATAACGCTCGGCGCTA-252	Lipa	Ocln-/-	13.9621	3.90324
ATCACGACAACAACCT-252	Lipa	Ocln-/-	9.97468	3.45611
ATCGAGTTCATTGCGA-252	Lipa	Ocln-/-	4.99877	2.58467
ATCTACTAGAGCCTAG-252	Lipa	Ocln-/-	2.2332	1.69296
ATCTGCCGTCCTCTTG-252	Lipa	Ocln-/-	3.80343	2.26407
ATGTGTGAGCGATATA-252	Lipa	Ocln-/-	7.87259	3.14936
CAAGATCGTAGGAGTC-252	Lipa	Ocln-/-	7.89306	3.15268
CAAGATCGTCCATGAT-252	Lipa	Ocln-/-	1.77199	1.47092
CAAGGCCCACCTATCC-252	Lipa	Ocln-/-	6.19097	2.84619
CACAAACAGTATCGAA-252	Lipa	Ocln-/-	5.5065	2.70188
CACAAACCATTTGCCC-252	Lipa	Ocln-/-	1.33783	1.22517
CACAGTATCCAGAGGA-252	Lipa	Ocln-/-	13.7969	3.88722
CACATAGTCTCTAGGA-252	Lipa	Ocln-/-	5.11888	2.61327
CACATTTTCTCGTTTA-252	Lipa	Ocln-/-	5.69951	2.74406
CACCACTAGCGAGAAA-252	Lipa	Ocln-/-	3.93187	2.30213
CACCACTGTCCGTTAA-252	Lipa	Ocln-/-	12.5385	3.759
CACTCCAGTACGCTGC-252	Lipa	Ocln-/-	0.927598	0.946804
CAGAATCGTAGCTTGT-252	Lipa	Ocln-/-	2.83954	1.94093
CAGCAGCCATTAGCCA-252	Lipa	Ocln-/-	2.09307	1.62904
CAGCAGCGTCGGCATC-252	Lipa	Ocln-/-	4.22572	2.38563
CAGCCGAAGCACCGCT-252	Lipa	Ocln-/-	2.55733	1.8308
CAGGTGCCACGGTGTC-252	Lipa	Ocln-/-	4.80765	2.53796
CATGGCGAGTGAAGAG-252	Lipa	Ocln-/-	4.91763	2.56502
CCACCTACACATGGGA-252	Lipa	Ocln-/-	6.8197	2.96711
CCACTACTCGTCACGG-252	Lipa	Ocln-/-	5.50509	2.70157
CCAGCGACAAAGTCAA-252	Lipa	Ocln-/-	4.58178	2.48072
CCAGCGATCTAACTGG-252	Lipa	Ocln-/-	1.16075	1.11153
CCCAGTTAGAGACTAT-252	Lipa	Ocln-/-	3.99643	2.3209
CCGGGATCAGTTCCCT-252	Lipa	Ocln-/-	2.25653	1.70334
CCTACCATCTCCAACC-252	Lipa	Ocln-/-	6.63825	2.93324
CCTACCATCTGATACG-252	Lipa	Ocln-/-	3.53236	2.18026
CCTATTAGTATATGGA-252	Lipa	Ocln-/-	7.48352	3.08466
CCTATTATCACGACTA-252	Lipa	Ocln-/-	6.78251	2.96024
CCTCTGAGTAGCTCCG-252	Lipa	Ocln-/-	3.14677	2.05199
CCTTCCCAGAAGGTTT-252	Lipa	Ocln-/-	5.26664	2.64769
CCTTCCCAGTAGTGCG-252	Lipa	Ocln-/-	11.8685	3.68578
CCTTCGAGTGCGCTTG-252	Lipa	Ocln-/-	2.76307	1.91191
CGAACATTCACATGCA-252	Lipa	Ocln-/-	9.66578	3.41492
CGAGAAGTCTATCCTA-252	Lipa	Ocln-/-	19.3974	4.35032
CGAGCCACATGCATGT-252	Lipa	Ocln-/-	1.44569	1.29024
CGCCAAGGTTCGCGAC-252	Lipa	Ocln-/-	8.20319	3.20213
CGCTGGAAGTGGAGAA-252	Lipa	Ocln-/-	2.91598	1.96937
CGCTTCACAGGACGTA-252	Lipa	Ocln-/-	6.63329	2.9323
CGGACACCAAATACAG-252	Lipa	Ocln-/-	2.51247	1.81248
CGGACTGGTAGCACGA-252	Lipa	Ocln-/-	7.07565	3.01358
CGGCTAGGTTCTCATT-252	Lipa	Ocln-/-	9.80737	3.43394
CGTCCATAGTGTACCT-252	Lipa	Ocln-/-	6.92686	2.98675
CGTGAGCTCATCGCTC-252	Lipa	Ocln-/-	6.72021	2.94864
CGTGTCTCACGTCTCT-252	Lipa	Ocln-/-	5.71524	2.74744
CTAATGGAGTGGCACA-252	Lipa	Ocln-/-	9.46084	3.38693
CTAATGGTCAGGCAAG-252	Lipa	Ocln-/-	3.80036	2.26314
CTCACACGTCCGTTAA-252	Lipa	Ocln-/-	2.1722	1.66548
CTCGGAGCAGCTGCTG-252	Lipa	Ocln-/-	1.22719	1.15523
CTCGGGAGTCTCTCGT-252	Lipa	Ocln-/-	10.4857	3.52177
CTCTACGGTCTGCCAG-252	Lipa	Ocln-/-	11.5448	3.64901
CTGAAACTCCGTCAAA-252	Lipa	Ocln-/-	6.92659	2.9867
CTGATCCTCCAATGGT-252	Lipa	Ocln-/-	3.35677	2.12326
CTGTGCTGTCAGCTAT-252	Lipa	Ocln-/-	8.95969	3.3161
CTTAGGAGTGAGGGTT-252	Lipa	Ocln-/-	0.794017	0.843194
CTTGGCTGTGACGCCT-252	Lipa	Ocln-/-	0.680091	0.748539
CTTTGCGCACGGATAG-252	Lipa	Ocln-/-	1.87327	1.52269
GAAACTCTCGGTTCGG-252	Lipa	Ocln-/-	9.7636	3.42809
GAACGGAAGTTCGCGC-252	Lipa	Ocln-/-	10.0884	3.47098
GAAGCAGCAATCACAC-252	Lipa	Ocln-/-	15.9884	4.08648
GACACGCCAGATTGCT-252	Lipa	Ocln-/-	5.04675	2.59616
GACCAATAGCGATCCC-252	Lipa	Ocln-/-	3.34416	2.11908
GACCAATGTGAGTATA-252	Lipa	Ocln-/-	1.81241	1.4918
GACGGCTCAGTTTACG-252	Lipa	Ocln-/-	3.78085	2.25727
GACTACATCCTTCAAT-252	Lipa	Ocln-/-	5.10563	2.61014
GATCAGTGTTGACGTT-252	Lipa	Ocln-/-	5.56073	2.71386
GATTCAGGTCATCGGC-252	Lipa	Ocln-/-	7.15188	3.02713
GATTCAGGTCTCCATC-252	Lipa	Ocln-/-	16.0751	4.09382
GCAAACTTCTTCATGT-252	Lipa	Ocln-/-	1.56191	1.35722
GCAATCAAGATGTTAG-252	Lipa	Ocln-/-	1.13633	1.09513
GCACATAAGGAGTACC-252	Lipa	Ocln-/-	8.00784	3.17118
GCACATACACCGGAAA-252	Lipa	Ocln-/-	11.7523	3.67269
AAACCTGCATGTCCTC-153	Lipe	Ocln-/+	0.891022	0.919166
AAACGGGTCATCGCTC-153	Lipe	Ocln-/+	0.878806	0.909816
AAAGCAAAGTCGATAA-153	Lipe	Ocln-/+	0.660915	0.731979
AAATGCCCAGTTAACC-153	Lipe	Ocln-/+	0.868619	0.901973
AAATGCCTCCTGCCAT-153	Lipe	Ocln-/+	1.36758	1.24342
AACCATGAGAATCTCC-153	Lipe	Ocln-/+	0.700569	0.766017
AACGTTGAGGCATTGG-153	Lipe	Ocln-/+	2.08612	1.62579
AACTCTTCATCACAAC-153	Lipe	Ocln-/+	0.944567	0.959449
AACTTTCCACTACAGT-153	Lipe	Ocln-/+	1.70573	1.43602
AAGGCAGAGGAGTTTA-153	Lipe	Ocln-/+	1.1726	1.11942
AAGGCAGGTCTCCCTA-153	Lipe	Ocln-/+	1.87504	1.52358
AAGTCTGAGTTTCCTT-153	Lipe	Ocln-/+	0.765911	0.820412
AATCGGTAGAAAGTGG-153	Lipe	Ocln-/+	0.571784	0.652403
AATCGGTCATACGCCG-153	Lipe	Ocln-/+	1.06408	1.0455
ACACCGGGTAGTGAAT-153	Lipe	Ocln-/+	0.615581	0.692053
ACAGCCGAGATATGCA-153	Lipe	Ocln-/+	0.644726	0.717848
ACAGCCGAGCCAGGAT-153	Lipe	Ocln-/+	0.540511	0.623409
ACAGCTACACTCAGGC-153	Lipe	Ocln-/+	0.845871	0.884302
ACCCACTAGGACCACA-153	Lipe	Ocln-/+	0.775332	0.828089
ACCCACTTCCTAGAAC-153	Lipe	Ocln-/+	0.714107	0.777457
ACGCAGCCAAGCCGCT-153	Lipe	Ocln-/+	3.13656	2.04843
ACGCAGCGTGCGAAAC-153	Lipe	Ocln-/+	0.847545	0.885609
ACGGAGAGTTGCGCAC-153	Lipe	Ocln-/+	1.14156	1.09866
ACGGGCTTCAACGCTA-153	Lipe	Ocln-/+	1.03339	1.02389
ACTGCTCCAGCTTAAC-153	Lipe	Ocln-/+	0.779469	0.831447
AGACGTTCAGCTATTG-153	Lipe	Ocln-/+	0.865905	0.899876
AGAGTGGAGCCTCGTG-153	Lipe	Ocln-/+	1.35203	1.23391
AGATTGCTCACGGTTA-153	Lipe	Ocln-/+	0.746761	0.804682
AGCAGCCGTGTAATGA-153	Lipe	Ocln-/+	0.69119	0.758039
AGCATACCACGCCAGT-153	Lipe	Ocln-/+	0.510552	0.595076
AGCGGTCAGAAACCGC-153	Lipe	Ocln-/+	2.38607	1.75961
AGCGGTCTCGAATGGG-153	Lipe	Ocln-/+	1.33366	1.2226
AGCGTCGAGACTACAA-153	Lipe	Ocln-/+	0.717424	0.780246
AGCTCTCTCCGCATCT-153	Lipe	Ocln-/+	1.05033	1.03585
AGCTTGAGTGAGGGAG-153	Lipe	Ocln-/+	0.960991	0.971583
AGTGAGGGTACTCTCC-153	Lipe	Ocln-/+	2.18176	1.66982
ATCACGATCAGGCAAG-153	Lipe	Ocln-/+	0.553708	0.635715
ATCATCTAGTGGTAAT-153	Lipe	Ocln-/+	0.800323	0.848256
ATCATGGAGATCTGCT-153	Lipe	Ocln-/+	1.98756	1.57897
ATCCGAAAGCTAAACA-153	Lipe	Ocln-/+	0.442737	0.528809
ATCCGAACATATGAGA-153	Lipe	Ocln-/+	0.689294	0.756421
ATGTGTGGTGGGTCAA-153	Lipe	Ocln-/+	0.578258	0.658333
CAAGGCCAGCTAACTC-153	Lipe	Ocln-/+	0.824662	0.867629
CAAGGCCAGTGAACAT-153	Lipe	Ocln-/+	1.35778	1.23743
CAAGTTGCAGCTTCGG-153	Lipe	Ocln-/+	1.43109	1.2816
CACATTTCAAGCCGCT-153	Lipe	Ocln-/+	1.00058	1.00042
CACCACTAGGCCATAG-153	Lipe	Ocln-/+	1.01094	1.00787
CAGCAGCAGAGCAATT-153	Lipe	Ocln-/+	1.09145	1.0645
CAGCGACGTCATGCAT-153	Lipe	Ocln-/+	0.451769	0.537812
CATCAAGAGTGACATA-153	Lipe	Ocln-/+	0.987063	0.990638
CATGGCGGTTGGACCC-153	Lipe	Ocln-/+	0.931771	0.949924
CATTCGCTCTCACATT-153	Lipe	Ocln-/+	0.52231	0.606262
CCAGCGAAGGCTACGA-153	Lipe	Ocln-/+	0.800391	0.84831
CCAGCGAGTCAGAGGT-153	Lipe	Ocln-/+	1.11462	1.0804
CCCAGTTAGGGTGTTG-153	Lipe	Ocln-/+	1.51776	1.33214
CCCATACGTAAGAGGA-153	Lipe	Ocln-/+	0.797174	0.84573
CCGTGGAGTCTTGTCC-153	Lipe	Ocln-/+	0.865488	0.899553
CCTAAAGTCGGCTTGG-153	Lipe	Ocln-/+	0.819	0.863145
CCTAGCTAGAGGTTAT-153	Lipe	Ocln-/+	0.577691	0.657814
CCTCAGTGTAGCGTCC-153	Lipe	Ocln-/+	0.481552	0.567109
CCTTCCCCACTTAAGC-153	Lipe	Ocln-/+	0.983971	0.988391
CCTTCCCTCCAAACTG-153	Lipe	Ocln-/+	0.821069	0.864786
CCTTCGAGTTCAGCGC-153	Lipe	Ocln-/+	0.65076	0.72313
CCTTTCTGTATATGGA-153	Lipe	Ocln-/+	2.31346	1.72834
CGAACATCATCCAACA-153	Lipe	Ocln-/+	1.87728	1.5247
CGACCTTGTGAGGGAG-153	Lipe	Ocln-/+	1.22083	1.1511
CGATGGCGTCTCCATC-153	Lipe	Ocln-/+	0.930851	0.949236
CGATGTAGTCGAACAG-153	Lipe	Ocln-/+	0.862833	0.897498
CGCGTTTCAGCGAACA-153	Lipe	Ocln-/+	0.58027	0.660171
CGGACACAGGCTAGAC-153	Lipe	Ocln-/+	0.945705	0.960293
CGTAGCGCACACATGT-153	Lipe	Ocln-/+	0.77934	0.831342
CGTAGCGTCGATAGAA-153	Lipe	Ocln-/+	0.879421	0.910289
CGTCAGGAGAGCCTAG-153	Lipe	Ocln-/+	1.27252	1.18429
CGTTGGGAGACGCAAC-153	Lipe	Ocln-/+	0.549927	0.6322
CGTTGGGGTAAGTGTA-153	Lipe	Ocln-/+	1.55752	1.35475
CTACGTCCATGGTCAT-153	Lipe	Ocln-/+	0.824842	0.867772
CTAGAGTGTAGCACGA-153	Lipe	Ocln-/+	0.613896	0.690548
CTAGCCTAGTCGTACT-153	Lipe	Ocln-/+	4.20294	2.37933
CTAGTGATCCCTAACC-153	Lipe	Ocln-/+	1.73648	1.45232
CTCGGAGGTGTTAAGA-153	Lipe	Ocln-/+	0.794787	0.843813
CTCGGGAAGGCTCAGA-153	Lipe	Ocln-/+	0.565047	0.646206
CTCGGGAGTTCTGGTA-153	Lipe	Ocln-/+	1.96442	1.56775
CTCTACGTCTTACCTA-153	Lipe	Ocln-/+	0.500771	0.585703
CTGATAGAGCCAGTAG-153	Lipe	Ocln-/+	1.14831	1.1032
CTGCCTATCTCAAACG-153	Lipe	Ocln-/+	1.70221	1.43414
CTGCGGAGTTGGTGGA-153	Lipe	Ocln-/+	2.11872	1.64095
CTGGTCTAGCTAGTCT-153	Lipe	Ocln-/+	2.49055	1.80345
GAAACTCTCTGGTATG-153	Lipe	Ocln-/+	2.63087	1.86032
GAGCAGACATACCATG-153	Lipe	Ocln-/+	1.04329	1.03089
GATCAGTCATGCATGT-153	Lipe	Ocln-/+	1.4002	1.26315
GATGAGGGTAGTACCT-153	Lipe	Ocln-/+	0.857026	0.892994
GATGCTACAGCTGTGC-153	Lipe	Ocln-/+	1.20715	1.14218
GATTCAGCAAGTCATC-153	Lipe	Ocln-/+	0.774758	0.827623
GCAAACTGTTGCTCCT-153	Lipe	Ocln-/+	0.777507	0.829856
GCAATCACACTTAAGC-153	Lipe	Ocln-/+	0.884291	0.914021
GCACATAAGCAATCTC-153	Lipe	Ocln-/+	0.996563	0.997518
GCAGTTAGTAATTGGA-153	Lipe	Ocln-/+	2.31324	1.72824
GCCAAATGTTAAGGGC-153	Lipe	Ocln-/+	0.607113	0.684471
GCTGCAGTCAGCGATT-153	Lipe	Ocln-/+	0.549799	0.632081
GCTGCTTAGAAGGACA-153	Lipe	Ocln-/+	1.44619	1.29054
GCTTCCAGTCGCGTGT-153	Lipe	Ocln-/+	0.655171	0.72698
GCTTCCATCGCCATAA-153	Lipe	Ocln-/+	2.11555	1.63949
GGAATAAAGATCCCAT-153	Lipe	Ocln-/+	2.3898	1.7612
GGACATTAGAAGGTGA-153	Lipe	Ocln-/+	0.493351	0.578553
GGCGTGTAGTAAGTAC-153	Lipe	Ocln-/+	1.14754	1.10268
GGCTCGATCACATAGC-153	Lipe	Ocln-/+	0.869481	0.902638
GGGAGATAGGAGTTGC-153	Lipe	Ocln-/+	0.742758	0.801372
GGGTTGCTCACTGGGC-153	Lipe	Ocln-/+	1.10223	1.07192
GTAACGTAGCTCCCAG-153	Lipe	Ocln-/+	0.623585	0.699183
GTACGTATCTATCCTA-153	Lipe	Ocln-/+	3.12875	2.0457
GTAGTCACATCACCCT-153	Lipe	Ocln-/+	0.702789	0.7679
GTATCTTGTGTGACCC-153	Lipe	Ocln-/+	1.00335	1.00242
GTATTCTTCGGTCTAA-153	Lipe	Ocln-/+	0.680853	0.749193
GTCTCGTGTATGGTTC-153	Lipe	Ocln-/+	1.01078	1.00776
GTCTCGTTCCCTAATT-153	Lipe	Ocln-/+	1.99407	1.58211
GTGTGCGAGTCGAGTG-153	Lipe	Ocln-/+	0.55888	0.64051
GTTAAGCCATGAAGTA-153	Lipe	Ocln-/+	1.50137	1.32272
TAAACCGCAGCTGTGC-153	Lipe	Ocln-/+	1.63247	1.39641
TAAGCGTTCCAAGTAC-153	Lipe	Ocln-/+	1.06432	1.04567
TACAGTGTCGGCGCTA-153	Lipe	Ocln-/+	0.728545	0.789558
TACCTATGTAAATACG-153	Lipe	Ocln-/+	0.835039	0.875811
TACGGTATCACGGTTA-153	Lipe	Ocln-/+	1.64594	1.40378
TACTCATAGTAGGCCA-153	Lipe	Ocln-/+	0.996668	0.997595
TAGAGCTAGATACACA-153	Lipe	Ocln-/+	1.76941	1.46958
TAGCCGGAGACACGAC-153	Lipe	Ocln-/+	2.57155	1.83655
TAGTGGTTCTGTACGA-153	Lipe	Ocln-/+	2.42096	1.7744
TATCAGGTCGAGAACG-153	Lipe	Ocln-/+	1.17677	1.12219
TCATTACCATGAACCT-153	Lipe	Ocln-/+	0.795794	0.844622
TCCCGATCAGACAAAT-153	Lipe	Ocln-/+	1.10794	1.07583
TCGGTAAAGAGGTTAT-153	Lipe	Ocln-/+	0.725795	0.787261
TCGGTAAGTTTGACAC-153	Lipe	Ocln-/+	1.02268	1.01627
TCTCTAAGTACCGTTA-153	Lipe	Ocln-/+	0.767627	0.821814
TCTGAGACACACTGCG-153	Lipe	Ocln-/+	2.07544	1.62079
TCTGAGACACGGTGTC-153	Lipe	Ocln-/+	0.776274	0.828854
TCTGGAATCACTCTTA-153	Lipe	Ocln-/+	1.36942	1.24454
TCTTCGGAGTGCGTGA-153	Lipe	Ocln-/+	0.902241	0.9277
TGAAAGAGTCTAGAGG-153	Lipe	Ocln-/+	0.657021	0.728592
TGACTAGTCCACGCAG-153	Lipe	Ocln-/+	1.36724	1.2432
TGAGCATGTGCCTTGG-153	Lipe	Ocln-/+	0.607015	0.684384
TGCCCTACACCATCCT-153	Lipe	Ocln-/+	0.496509	0.581601
TGGCCAGCATGGAATA-153	Lipe	Ocln-/-	1.13997	1.09759
TGGCTGGAGGGCTTCC-153	Lipe	Ocln-/-	1.75595	1.46255
TTAGGACAGTGAAGTT-153	Lipe	Ocln-/-	2.1983	1.6773
TTAGGACTCTTGTATC-153	Lipe	Ocln-/-	2.17982	1.66895
TTAGGCAAGGCAGGTT-153	Lipe	Ocln-/-	0.735267	0.795158
TTCTACAAGAATTCCC-153	Lipe	Ocln-/-	1.34499	1.22958
TTCTACACATCCCATC-153	Lipe	Ocln-/-	1.73952	1.45393
AAAGTAGGTACGCTGC-253	Lipe	Ocln-/-	0.883172	0.913165
AAGCCGCCACTAAGTC-253	Lipe	Ocln-/-	0.789791	0.839791
AAGGAGCGTCCGTCAG-253	Lipe	Ocln-/-	0.669651	0.739547
ACATGGTAGCTGCAAG-253	Lipe	Ocln-/-	1.02385	1.0171
ACGCCAGTCCTCAACC-253	Lipe	Ocln-/-	0.919474	0.940711
ACTTTCAAGACTACAA-253	Lipe	Ocln-/-	2.7978	1.92517
AGAGCGAAGCTAGTCT-253	Lipe	Ocln-/-	1.97671	1.57372
AGATTGCTCATGTCCC-253	Lipe	Ocln-/-	0.639476	0.713235
AGCGGTCTCAGTCAGT-253	Lipe	Ocln-/-	0.617315	0.6936
AGGTCCGTCCGATATG-253	Lipe	Ocln-/-	3.61571	2.20655
ATCACGACAACAACCT-253	Lipe	Ocln-/-	0.767283	0.821533
ATCGAGTTCATTGCGA-253	Lipe	Ocln-/-	1.24969	1.16973
ATGTGTGAGCGATATA-253	Lipe	Ocln-/-	2.95222	1.98266
CAAGATCGTAGGAGTC-253	Lipe	Ocln-/-	2.63102	1.86038
CAAGGCCCACCTATCC-253	Lipe	Ocln-/-	1.37577	1.2484
CACAAACAGTATCGAA-253	Lipe	Ocln-/-	0.688313	0.755582
CACAGTATCCAGAGGA-253	Lipe	Ocln-/-	2.1226	1.64275
CACATAGTCTCTAGGA-253	Lipe	Ocln-/-	1.70629	1.43632
CACTCCAGTACGCTGC-253	Lipe	Ocln-/-	0.927598	0.946804
CAGCAGCGTCGGCATC-253	Lipe	Ocln-/-	0.704286	0.769168
CAGGTGCCACGGTGTC-253	Lipe	Ocln-/-	0.480765	0.566343
CATGGCGAGTGAAGAG-253	Lipe	Ocln-/-	1.63921	1.40011
CCACTACTCGTCACGG-253	Lipe	Ocln-/-	0.688137	0.755432
CCCAGTTAGAGACTAT-253	Lipe	Ocln-/-	0.570918	0.651608
CCTACCATCTCCAACC-253	Lipe	Ocln-/-	1.32765	1.21887
CCTATTAGTATATGGA-253	Lipe	Ocln-/-	2.49451	1.80509
CCTTCCCAGAAGGTTT-253	Lipe	Ocln-/-	0.65833	0.729731
CCTTCCCAGTAGTGCG-253	Lipe	Ocln-/-	0.62466	0.700138
CCTTCGAGTGCGCTTG-253	Lipe	Ocln-/-	0.921024	0.941876
CGAGAAGTCTATCCTA-253	Lipe	Ocln-/-	0.692766	0.759382
CGCCAAGGTTCGCGAC-253	Lipe	Ocln-/-	1.09376	1.06609
CGCTTCACAGGACGTA-253	Lipe	Ocln-/-	0.829161	0.871182
CGGCTAGGTTCTCATT-253	Lipe	Ocln-/-	1.50883	1.32701
CGTCCATAGTGTACCT-253	Lipe	Ocln-/-	0.989551	0.992443
CGTCCATTCGTTGCCT-253	Lipe	Ocln-/-	1.9357	1.55371
CGTGTCTCACGTCTCT-253	Lipe	Ocln-/-	0.714405	0.777708
CTAATGGAGTGGCACA-253	Lipe	Ocln-/-	2.36521	1.7507
CTCACACGTCCGTTAA-253	Lipe	Ocln-/-	4.3444	2.41803
CTCTACGGTCTGCCAG-253	Lipe	Ocln-/-	0.824626	0.867601
CTGAAACTCCGTCAAA-253	Lipe	Ocln-/-	0.62969	0.704598
CTGTGCTGTCAGCTAT-253	Lipe	Ocln-/-	0.471563	0.557349
CTTAGGACAGATCTGT-253	Lipe	Ocln-/-	2.50612	1.80987
CTTGGCTGTGACGCCT-253	Lipe	Ocln-/-	0.680091	0.748539
CTTTGCGCACGGATAG-253	Lipe	Ocln-/-	1.87327	1.52269
GAAACTCTCGGTTCGG-253	Lipe	Ocln-/-	0.751046	0.808217
GAAGCAGCAATCACAC-253	Lipe	Ocln-/-	1.22988	1.15696
GACCAATAGCGATCCC-253	Lipe	Ocln-/-	0.836039	0.876597
GACGGCTCAGTTTACG-253	Lipe	Ocln-/-	0.756169	0.812432
GACTACATCCTTCAAT-253	Lipe	Ocln-/-	0.567292	0.648274
GATTCAGGTCATCGGC-253	Lipe	Ocln-/-	0.794653	0.843705
GATTCAGGTCTCCATC-253	Lipe	Ocln-/-	1.00469	1.00338
GCACATAAGGAGTACC-253	Lipe	Ocln-/-	1.77952	1.47484
GCACATACACCGGAAA-253	Lipe	Ocln-/-	0.587615	0.666861
AAACGGGTCATCGCTC-156	Lpin1	Ocln-/+	0.878806	0.909816
AAAGTAGTCTTCGAGA-156	Lpin1	Ocln-/+	1.31176	1.20899
AAATGCCCAGTTAACC-156	Lpin1	Ocln-/+	0.43431	0.520357
AAATGCCTCCTGCCAT-156	Lpin1	Ocln-/+	1.36758	1.24342
AACCATGAGAATCTCC-156	Lpin1	Ocln-/+	0.700569	0.766017
AACTCTTCATCACAAC-156	Lpin1	Ocln-/+	0.944567	0.959449
AACTGGTAGTGGAGAA-156	Lpin1	Ocln-/+	1.34078	1.22699
AAGGCAGAGGAGTTTA-156	Lpin1	Ocln-/+	2.3452	1.74209
AATCGGTCATACGCCG-156	Lpin1	Ocln-/+	1.06408	1.0455
ACACCGGAGACTGTAA-156	Lpin1	Ocln-/+	0.756381	0.812606
ACCCACTTCCTAGAAC-156	Lpin1	Ocln-/+	0.714107	0.777457
ACCGTAATCCATGAGT-156	Lpin1	Ocln-/+	2.59837	1.84734
ACGGGTCCACCCATGG-156	Lpin1	Ocln-/+	1.55047	1.35076
ACTGCTCAGTATTGGA-156	Lpin1	Ocln-/+	0.819855	0.863823
ACTGTCCGTCAGTGGA-156	Lpin1	Ocln-/+	1.62957	1.39483
AGACGTTCAAATTGCC-156	Lpin1	Ocln-/+	2.75647	1.90938
AGACGTTGTTCCTCCA-156	Lpin1	Ocln-/+	1.6922	1.42878
AGCAGCCCAGTAGAGC-156	Lpin1	Ocln-/+	1.25173	1.17103
AGCAGCCGTGTAATGA-156	Lpin1	Ocln-/+	0.69119	0.758039
AGCGTCGAGACTACAA-156	Lpin1	Ocln-/+	0.717424	0.780246
AGCGTCGTCACCTCGT-156	Lpin1	Ocln-/+	1.26721	1.18092
AGGCCGTGTAATCACC-156	Lpin1	Ocln-/+	2.027	1.59789
AGGGTGATCGCGATCG-156	Lpin1	Ocln-/+	0.549414	0.631723
AGTTGGTGTTCCCGAG-156	Lpin1	Ocln-/+	1.64021	1.40065
ATCACGATCAGGCAAG-156	Lpin1	Ocln-/+	0.553708	0.635715
ATCCGAACATATGAGA-156	Lpin1	Ocln-/+	0.689294	0.756421
ATGTGTGCAATTCCTT-156	Lpin1	Ocln-/+	0.64984	0.722326
ATTATCCTCACTGGGC-156	Lpin1	Ocln-/+	3.09522	2.03394
CAAGAAAAGTCGTTTG-156	Lpin1	Ocln-/+	0.779856	0.831761
CAAGGCCTCACCGTAA-156	Lpin1	Ocln-/+	1.01473	1.01058
CAAGTTGCAGCTTCGG-156	Lpin1	Ocln-/+	0.715544	0.778666
CACACCTTCTTATCTG-156	Lpin1	Ocln-/+	2.64803	1.86712
CAGAATCCACATAACC-156	Lpin1	Ocln-/+	0.626696	0.701945
CAGATCAGTTGTACAC-156	Lpin1	Ocln-/+	0.757415	0.813455
CAGCGACGTCATGCAT-156	Lpin1	Ocln-/+	0.903538	0.928684
CATCAAGGTTCAGGCC-156	Lpin1	Ocln-/+	0.837972	0.878115
CATCGAACATGTCTCC-156	Lpin1	Ocln-/+	0.842995	0.882052
CATGGCGTCTGCGTAA-156	Lpin1	Ocln-/+	1.22715	1.1552
CATTCGCTCTCACATT-156	Lpin1	Ocln-/+	2.61155	1.85262
CCAGCGAGTCAGAGGT-156	Lpin1	Ocln-/+	4.45848	2.4485
CCCAGTTAGGGTGTTG-156	Lpin1	Ocln-/+	0.758879	0.814656
CCCATACGTAAGAGGA-156	Lpin1	Ocln-/+	0.797174	0.84573
CCTAAAGTCGGCTTGG-156	Lpin1	Ocln-/+	1.638	1.39944
CCTCAGTGTAGCGTCC-156	Lpin1	Ocln-/+	0.963103	0.973136
CCTTACGAGCAAATCA-156	Lpin1	Ocln-/+	0.774249	0.827209
CCTTCCCCACTTAAGC-156	Lpin1	Ocln-/+	0.983971	0.988391
CGAACATCATCCAACA-156	Lpin1	Ocln-/+	1.87728	1.5247
CGAACATTCTGTCAAG-156	Lpin1	Ocln-/+	0.720992	0.78324
CGAATGTGTTCACCTC-156	Lpin1	Ocln-/+	1.38431	1.25357
CGATGGCGTCTCCATC-156	Lpin1	Ocln-/+	0.930851	0.949236
CGATTGATCGCCTGTT-156	Lpin1	Ocln-/+	1.2982	1.20051
CGGACGTCATATGAGA-156	Lpin1	Ocln-/+	0.649884	0.722365
CGGAGTCAGAGCTGCA-156	Lpin1	Ocln-/+	0.811418	0.85712
CGGAGTCGTGCAACGA-156	Lpin1	Ocln-/+	2.80446	1.92769
CGGCTAGAGCTACCGC-156	Lpin1	Ocln-/+	3.40796	2.14011
CGGTTAAGTCTTCTCG-156	Lpin1	Ocln-/+	1.05888	1.04186
CGTAGCGAGTGGGTTG-156	Lpin1	Ocln-/+	1.29264	1.19701
CGTCAGGAGAGCCTAG-156	Lpin1	Ocln-/+	1.27252	1.18429
CGTTGGGGTAAGTGTA-156	Lpin1	Ocln-/+	1.55752	1.35475
CTAGAGTGTAGCACGA-156	Lpin1	Ocln-/+	0.613896	0.690548
CTAGTGATCCCTAACC-156	Lpin1	Ocln-/+	1.73648	1.45232
CTCAGAAAGAGTGACC-156	Lpin1	Ocln-/+	0.701377	0.766703
CTCGGGAAGGCTCAGA-156	Lpin1	Ocln-/+	1.13009	1.09092
CTCTACGTCTTACCTA-156	Lpin1	Ocln-/+	1.50231	1.32326
CTGAAGTTCAGGCCCA-156	Lpin1	Ocln-/+	1.12763	1.08924
CTGATAGCAATCCAAC-156	Lpin1	Ocln-/+	0.452898	0.538934
CTGCGGAGTTGGTGGA-156	Lpin1	Ocln-/+	1.05936	1.0422
CTGCTGTTCACCCGAG-156	Lpin1	Ocln-/+	1.03966	1.02833
CTGGTCTTCCAAAGTC-156	Lpin1	Ocln-/+	0.566201	0.647269
CTGTGCTCACGACTCG-156	Lpin1	Ocln-/+	0.440739	0.526809
GAAACTCTCTGGTATG-156	Lpin1	Ocln-/+	0.526175	0.60992
GAAGCAGTCTGGTATG-156	Lpin1	Ocln-/+	0.566269	0.647332
GAATAAGTCCTATGTT-156	Lpin1	Ocln-/+	0.732452	0.792816
GACACGCCAAGGACAC-156	Lpin1	Ocln-/+	0.508637	0.593245
GACACGCTCTGCTGTC-156	Lpin1	Ocln-/+	0.758543	0.814381
GACAGAGGTCTTTCAT-156	Lpin1	Ocln-/+	0.692944	0.759534
GACGTGCGTTATGTGC-156	Lpin1	Ocln-/+	2.89805	1.96275
GAGCAGACATACCATG-156	Lpin1	Ocln-/+	1.04329	1.03089
GAGGTGATCATGTCCC-156	Lpin1	Ocln-/+	0.619018	0.695119
GATGCTAAGGTGACCA-156	Lpin1	Ocln-/+	1.97754	1.57412
GATGCTATCCTTCAAT-156	Lpin1	Ocln-/+	1.20268	1.13926
GCAAACTGTTGCTCCT-156	Lpin1	Ocln-/+	0.777507	0.829856
GCACATAAGCTACCGC-156	Lpin1	Ocln-/+	0.834152	0.875113
GCATGATTCTCTTATG-156	Lpin1	Ocln-/+	0.455349	0.541366
GCGCCAACATCGATTG-156	Lpin1	Ocln-/+	0.717232	0.780085
GCTGCGATCAGAGACG-156	Lpin1	Ocln-/+	0.574661	0.655041
GCTGCTTAGAAGGACA-156	Lpin1	Ocln-/+	0.723094	0.785001
GCTTCCAGTCGCGTGT-156	Lpin1	Ocln-/+	0.655171	0.72698
GCTTCCATCGCCATAA-156	Lpin1	Ocln-/+	0.705182	0.769926
GGAACTTCAGGAACGT-156	Lpin1	Ocln-/+	1.32728	1.21864
GGACATTAGAAGGTGA-156	Lpin1	Ocln-/+	0.493351	0.578553
GGATGTTTCTTGTCAT-156	Lpin1	Ocln-/+	3.11865	2.04217
GGCGTGTTCACCGTAA-156	Lpin1	Ocln-/+	1.88403	1.52809
GGCTGGTAGCCACGCT-156	Lpin1	Ocln-/+	0.84515	0.883738
GGCTGGTGTTTGTGTG-156	Lpin1	Ocln-/+	1.23718	1.16168
GGGATGACAGGTCCAC-156	Lpin1	Ocln-/+	0.87897	0.909942
GGGTTGCTCACTGGGC-156	Lpin1	Ocln-/+	1.10223	1.07192
GGTGTTACACAGACAG-156	Lpin1	Ocln-/+	2.97349	1.99041
GTAACGTAGGTGCTAG-156	Lpin1	Ocln-/+	0.994433	0.995979
GTAACGTGTATAATGG-156	Lpin1	Ocln-/+	0.803222	0.850577
GTACGTATCGGCTTGG-156	Lpin1	Ocln-/+	2.20938	1.68229
GTATCTTGTGTGACCC-156	Lpin1	Ocln-/+	2.00671	1.58818
GTCTCGTTCTGGCGAC-156	Lpin1	Ocln-/+	0.760809	0.816238
GTCTTCGCAGTATCTG-156	Lpin1	Ocln-/+	3.63893	2.21379
GTGCTTCCAGTCACTA-156	Lpin1	Ocln-/+	1.4217	1.27602
GTGTGCGAGTCGAGTG-156	Lpin1	Ocln-/+	0.55888	0.64051
TACAGTGTCGGCGCTA-156	Lpin1	Ocln-/+	0.728545	0.789558
TACGGTATCACGGTTA-156	Lpin1	Ocln-/+	1.64594	1.40378
TAGCCGGAGACACGAC-156	Lpin1	Ocln-/+	6.85745	2.97406
TATCAGGTCGAGAACG-156	Lpin1	Ocln-/+	1.17677	1.12219
TATTACCCATTGAGCT-156	Lpin1	Ocln-/+	0.502025	0.586908
TCAATCTGTCTAGTGT-156	Lpin1	Ocln-/+	0.562886	0.644213
TCAGCAACAGTCTTCC-156	Lpin1	Ocln-/+	0.59212	0.670949
TCATTACCATGAACCT-156	Lpin1	Ocln-/+	0.795794	0.844622
TCGGTAAAGAGGTTAT-156	Lpin1	Ocln-/+	0.725795	0.787261
TCTCTAAGTACCGTTA-156	Lpin1	Ocln-/+	1.53525	1.34213
TCTGAGACACGGTGTC-156	Lpin1	Ocln-/+	1.16441	1.11397
TCTTCGGAGGGTATCG-156	Lpin1	Ocln-/+	1.52624	1.33699
TGAAAGAGTTCCGGCA-156	Lpin1	Ocln-/+	1.01503	1.0108
TGACTAGTCCACGCAG-156	Lpin1	Ocln-/+	0.683619	0.751565
TGAGCATGTGCCTTGG-156	Lpin1	Ocln-/+	0.607015	0.684384
TGGCCAGCATGGAATA-156	Lpin1	Ocln-/-	3.41991	2.14402
TTAGGACAGTGAAGTT-156	Lpin1	Ocln-/-	1.09915	1.0698
TTAGGACGTCCTGCTT-156	Lpin1	Ocln-/-	0.60134	0.67928
TTCTACACATCCCATC-156	Lpin1	Ocln-/-	1.73952	1.45393
AAAGTAGGTACGCTGC-256	Lpin1	Ocln-/-	4.41586	2.43719
AAATGCCCAATGGAGC-256	Lpin1	Ocln-/-	0.800221	0.848174
AACTCTTAGAAGGTGA-256	Lpin1	Ocln-/-	0.398587	0.48397
AACTCTTAGGCAGGTT-256	Lpin1	Ocln-/-	0.407666	0.493305
AAGGAGCGTCCGTCAG-256	Lpin1	Ocln-/-	0.669651	0.739547
AAGGCAGGTACATCCA-256	Lpin1	Ocln-/-	0.687158	0.754595
ACACCAATCGGCGCAT-256	Lpin1	Ocln-/-	1.53544	1.34224
ACGTCAATCGATCCCT-256	Lpin1	Ocln-/-	1.60146	1.37932
ACTGTCCAGGGTATCG-256	Lpin1	Ocln-/-	1.60715	1.38247
AGAGCGAAGCTAGTCT-256	Lpin1	Ocln-/-	0.658905	0.730231
AGATTGCCATGTTCCC-256	Lpin1	Ocln-/-	0.904254	0.929226
AGATTGCTCATGTCCC-256	Lpin1	Ocln-/-	3.83686	2.27407
AGCGGTCTCAGTCAGT-256	Lpin1	Ocln-/-	1.85194	1.51195
AGCGTATGTACGCTGC-256	Lpin1	Ocln-/-	5.47301	2.69444
AGCGTCGAGACAAGCC-256	Lpin1	Ocln-/-	1.54391	1.34705
AGGCCACCACGAGAGT-256	Lpin1	Ocln-/-	1.20503	1.1408
AGGCCGTGTAGCTAAA-256	Lpin1	Ocln-/-	2.75225	1.90775
AGTAGTCCATGAGCGA-256	Lpin1	Ocln-/-	1.74258	1.45553
AGTTGGTCAAGCGATG-256	Lpin1	Ocln-/-	0.706425	0.770977
ATGCGATCACCCTATC-256	Lpin1	Ocln-/-	1.96763	1.56931
CAAGATCGTCCATGAT-256	Lpin1	Ocln-/-	2.65799	1.87105
CACAAACAGTATCGAA-256	Lpin1	Ocln-/-	0.688313	0.755582
CACAAACCATTTGCCC-256	Lpin1	Ocln-/-	1.33783	1.22517
CACATTTTCTCGTTTA-256	Lpin1	Ocln-/-	1.1399	1.09754
CACCACTAGCGAGAAA-256	Lpin1	Ocln-/-	0.561695	0.643113
CACCACTGTCCGTTAA-256	Lpin1	Ocln-/-	1.25385	1.17239
CAGCAGCCATTAGCCA-256	Lpin1	Ocln-/-	0.523267	0.607169
CAGCAGCGTCGGCATC-256	Lpin1	Ocln-/-	0.704286	0.769168
CAGCCGAAGCACCGCT-256	Lpin1	Ocln-/-	1.5344	1.34164
CAGCTAAAGATCACGG-256	Lpin1	Ocln-/-	1.77491	1.47244
CAGGTGCCACGGTGTC-256	Lpin1	Ocln-/-	0.961531	0.97198
CATGGCGAGTGAAGAG-256	Lpin1	Ocln-/-	1.63921	1.40011
CCACCTACACATGGGA-256	Lpin1	Ocln-/-	0.454646	0.540668
CCACTACTCGTCACGG-256	Lpin1	Ocln-/-	2.75255	1.90787
CCAGCGATCTAACTGG-256	Lpin1	Ocln-/-	1.16075	1.11153
CCCAGTTAGAGACTAT-256	Lpin1	Ocln-/-	1.14184	1.09885
CCTACCATCTGATACG-256	Lpin1	Ocln-/-	3.53236	2.18026
CCTATTATCACGACTA-256	Lpin1	Ocln-/-	2.08693	1.62617
CCTTCGAGTGCGCTTG-256	Lpin1	Ocln-/-	0.460512	0.546474
CGAGCCACATGCATGT-256	Lpin1	Ocln-/-	1.44569	1.29024
CGATGTAAGAAACCGC-256	Lpin1	Ocln-/-	2.25108	1.70092
CGCCAAGGTTCGCGAC-256	Lpin1	Ocln-/-	0.546879	0.62936
CGCTGGAAGTGGAGAA-256	Lpin1	Ocln-/-	0.971994	0.979655
CGGCTAGGTTCTCATT-256	Lpin1	Ocln-/-	0.754413	0.810989
CGTCCATAGTGTACCT-256	Lpin1	Ocln-/-	3.9582	2.30982
CGTGAGCTCATCGCTC-256	Lpin1	Ocln-/-	0.840027	0.879727
CGTGTCTCACGTCTCT-256	Lpin1	Ocln-/-	0.714405	0.777708
CTAATGGAGTGGCACA-256	Lpin1	Ocln-/-	4.73042	2.51864
CTCTACGGTCTGCCAG-256	Lpin1	Ocln-/-	2.47388	1.79655
CTGATCCTCCAATGGT-256	Lpin1	Ocln-/-	2.23784	1.69503
CTGTGCTGTCAGCTAT-256	Lpin1	Ocln-/-	0.943125	0.958379
CTTTGCGCACGGATAG-256	Lpin1	Ocln-/-	2.8099	1.92975
GAACGGAAGTTCGCGC-256	Lpin1	Ocln-/-	0.917125	0.938944
GACCAATGTGAGTATA-256	Lpin1	Ocln-/-	4.22895	2.38652
GACGGCTCAGTTTACG-256	Lpin1	Ocln-/-	0.756169	0.812432
GACTACACAGTTAACC-256	Lpin1	Ocln-/-	2.06464	1.61572
GACTACATCCTTCAAT-256	Lpin1	Ocln-/-	0.567292	0.648274
GATCAGTGTTGACGTT-256	Lpin1	Ocln-/-	0.695091	0.761363
GATTCAGGTCATCGGC-256	Lpin1	Ocln-/-	0.794653	0.843705
GATTCAGGTCTCCATC-256	Lpin1	Ocln-/-	1.00469	1.00338
GCACATACACCGGAAA-256	Lpin1	Ocln-/-	0.587615	0.666861
AAACCTGCATGTCCTC-157	Lpin2	Ocln-/+	0.891022	0.919166
AAACGGGTCATCGCTC-157	Lpin2	Ocln-/+	0.878806	0.909816
AAATGCCTCCTGCCAT-157	Lpin2	Ocln-/+	0.683792	0.751714
AAGGAGCGTCCTCCAT-157	Lpin2	Ocln-/+	0.819926	0.86388
ACAGCTACACTCAGGC-157	Lpin2	Ocln-/+	0.845871	0.884302
ACCGTAATCCATGAGT-157	Lpin2	Ocln-/+	2.59837	1.84734
ACGAGGACACTAGTAC-157	Lpin2	Ocln-/+	2.86239	1.9495
ACGGGCTTCAACGCTA-157	Lpin2	Ocln-/+	1.03339	1.02389
ACTGTCCAGAGCTGGT-157	Lpin2	Ocln-/+	1.00555	1.004
ACTGTCCGTCAGTGGA-157	Lpin2	Ocln-/+	0.814786	0.859799
AGCGTCGTCACCTCGT-157	Lpin2	Ocln-/+	1.26721	1.18092
CACCACTGTTAGGGTG-157	Lpin2	Ocln-/+	2.21639	1.68544
CATATGGTCATACGGT-157	Lpin2	Ocln-/+	0.845112	0.883708
CATCGAACATGTCTCC-157	Lpin2	Ocln-/+	1.68599	1.42545
CCTATTATCCTGTAGA-157	Lpin2	Ocln-/+	3.12175	2.04326
CGATCGGCAAGCCGCT-157	Lpin2	Ocln-/+	1.72094	1.4441
CGCGTTTCAGCGAACA-157	Lpin2	Ocln-/+	0.58027	0.660171
CTAGTGATCACATAGC-157	Lpin2	Ocln-/+	2.12445	1.6436
CTCTAATCATCACGTA-157	Lpin2	Ocln-/+	1.03294	1.02357
CTGAAACCAGATTGCT-157	Lpin2	Ocln-/+	0.831943	0.873374
CTGATAGAGCCCAATT-157	Lpin2	Ocln-/+	1.37502	1.24794
GACGTGCGTTATGTGC-157	Lpin2	Ocln-/+	0.966016	0.975275
GAGCAGACATACCATG-157	Lpin2	Ocln-/+	1.04329	1.03089
GAGGTGATCATGTCCC-157	Lpin2	Ocln-/+	1.85705	1.51453
GGCGTGTTCACCGTAA-157	Lpin2	Ocln-/+	7.53614	3.09358
GGCTGGTGTTTGTGTG-157	Lpin2	Ocln-/+	1.23718	1.16168
GGGCACTGTTTCGCTC-157	Lpin2	Ocln-/+	0.964286	0.974005
GTCACAAGTCCAAGTT-157	Lpin2	Ocln-/+	0.803291	0.850632
GTCGGGTTCTAGAGTC-157	Lpin2	Ocln-/+	0.815703	0.860528
GTGCGGTCAGCGAACA-157	Lpin2	Ocln-/+	0.969145	0.97757
GTTCATTCATGAACCT-157	Lpin2	Ocln-/+	4.11754	2.35545
TCGTACCTCCTAGAAC-157	Lpin2	Ocln-/+	0.853378	0.890157
TGAGCCGCATCTCCCA-157	Lpin2	Ocln-/+	0.690734	0.75765
TTAGGCAAGGCAGGTT-157	Lpin2	Ocln-/-	0.367634	0.451682
AGCTTGATCTGGTATG-257	Lpin2	Ocln-/-	0.704708	0.769524
AGGGTGACACAGCCCA-257	Lpin2	Ocln-/-	2.29298	1.71939
AGTAGTCGTTCTGAAC-257	Lpin2	Ocln-/-	2.21692	1.68568
ATCGAGTTCATTGCGA-257	Lpin2	Ocln-/-	0.624847	0.700304
CATGGCGAGTGAAGAG-257	Lpin2	Ocln-/-	0.819605	0.863625
CCGGGATCAGTTCCCT-257	Lpin2	Ocln-/-	0.564133	0.645363
CGATCGGGTTGCTCCT-257	Lpin2	Ocln-/-	1.78923	1.47987
CTAATGGTCAGGCAAG-257	Lpin2	Ocln-/-	0.760073	0.815635
CTCGGAGCAGCTGCTG-257	Lpin2	Ocln-/-	1.22719	1.15523
CTGAAACTCCGTCAAA-257	Lpin2	Ocln-/-	0.62969	0.704598
CTTAGGATCCTAGAAC-257	Lpin2	Ocln-/-	2.45839	1.7901
GATCAGTGTTGACGTT-257	Lpin2	Ocln-/-	0.695091	0.761363
GCAATCAAGATGTTAG-257	Lpin2	Ocln-/-	2.27266	1.71046

## Sheet: Fig. 3C
		Gpam							Ocln-/+		Ocln-/-
			Ocln-/+			Ocln-/-			mean	SD	mean	SD
		Virgin	0.525616	0.710506	1.76388	0.573197	1.61479	2.22334	1	0.667966	1.47044	0.834489
		P5	0.679617	0.685156	0.157179	0.280969	0.479161	0.916989	0.507318	0.303242	0.55904	0.325447
		P12	0.410798	0.4322	0.106816	0.486762	0.739105	0.768154	0.316605	0.181997	0.664674	0.154759
		P17	0.423813	0.635816	0.543124	0.254369	0.618363	0.518409	0.534251	0.10628	0.463714	0.18806
		L2	0.265544	0.340138	0.65279	0.374243	0.535906	0.481686	0.419491	0.205457	0.463945	0.0822787
			Ipin1						Ocln-/+		Ocln-/-
			Ocln-/+			Ocln-/-			mean	SD	mean	SD
		Virgin	0.748822	0.274355	1.97682	0.288615	0.548482	3.09448	1	0.878588	1.31053	1.55041
		P5	0.458594	0.451805	2.29464	0.567561	0.462213	2.48202	1.06835	1.06201	1.1706	1.13694
		P12	0.253605	0.199993	1.33661	0.270139	0.359182	0.930861	0.596736	0.64131	0.520061	0.358539
		P17	0.281708	0.602849	2.51446	0.205216	0.304516	2.79579	1.133	1.2071	1.10184	1.46784
		L2	0.593898	0.135849	1.12965	0.18097	0.509809	0.34514	0.619799	0.497407	0.345307	0.164419
			Ipin2						Ocln-/+		Ocln-/-
			Ocln-/+			Ocln-/-			mean	SD	mean	SD
		Virgin	0.111453	0.303029	2.58552	0.115553	0.270078	1.14358	1	1.37644	0.509736	0.554333
		P5	0.266755	0.203882	1.63972	0.233087	0.204146	1.05072	0.703454	0.811444	0.495984	0.480632
		P12	0.206369	0.209274	0.568204	0.174482	0.229755	0.617379	0.327949	0.208072	0.340539	0.241338
		P17	0.0922763	0.137335	0.505817	0.117326	0.177483	0.422598	0.245143	0.226872	0.239136	0.161705
		L2	0.0703921	0.109387	0.143559	0.0819478	0.162157	0.146009	0.10778	0.0366102	0.130038	0.0424228
			Dgat1						Ocln-/+		Ocln-/-
			Ocln-/+			Ocln-/-			mean	SD	mean	SD
		Virgin	0.570349	0.584509	1.84514	0.52918	1.21593	2.15239	1	0.731949	1.29917	0.814798
		P5	0.736118	0.69862	1.36333	0.5257	0.883736	3.23049	0.932689	0.373416	1.54664	1.4692
		P12	0.421637	0.395543	0.637241	0.411986	1.00007	1.3128	0.484807	0.132655	0.908284	0.457366
		P17	0.366976	0.544097	2.71265	0.234616	0.557642	1.5096	1.20791	1.30615	0.767288	0.662844
		L2	0.51013	0.324494	0.709084	0.343615	0.436448	0.376233	0.514569	0.192334	0.385432	0.0470953

## Sheet: Fig. 3D
		Plin2						Ocln-/+		Ocln-/-
		Ocln-/+			Ocln-/-			mean	SD	mean	SD
	Virgin	1.34056	0.538949	1.12049	0.834908	1.92683	3.57263	1	0.414165	2.11145	1.37817
	P5	0.851485	0.564442	0.915525	0.526683	0.603825	1.17516	0.77715	0.186973	0.768557	0.354236
	P12	0.684305	1.7779	2.41584	0.849991	1.14528	1.41292	1.62602	0.875703	1.13606	0.281578
	P17	8.53596	9.17289	14.5559	4.06842	5.55805	17.379	10.7549	3.30715	9.00183	7.29299
	L2	4.64842	7.1333	14.3931	8.56725	12.396	5.83593	8.72495	5.06359	8.93307	3.29533

## Sheet: Fig. 4E
P17		Ocln-/+		Ocln-/-
Ocln-/+	Ocln-/-	mean	SD	mean	SD
8.003	6.146	8.83077	1.60512	8.68085	2.16607
10.504	7.329
9.202	6.961
7.154	8.08
9.965	7.876
8.068	13.019
11.601	9.906
10.745	8.761
9.231	10.483
7.922	10.061
6.138	11.48
9.15	6.12
7.117	6.629

## Sheet: Fig. 4F
L2		Ocln-/+		Ocln-/-
Ocln-/+	Ocln-/-	mean	SD	mean	SD
3.354	11.571	5.48347	1.42007	12.0148	2.04636
3.518	9.438
8.156	13.663
3.704	11.67
6.046	7.919
5.725	12.352
6.568	15.561
5.292	10.283
5.7	14.543
5.7	10.816
6.753	12.208
7.177	12.099
6.319	14.936
3.318	11.558
5.963	13.769
4.176	12.122
5.75	9.743

## Sheet: Fig. 4G
							Ocln-/+		Ocln-/-
	Ocln-/+			Ocln-/-			mean	SEM	mean	SEM
FFA 16:0	7.2749	6.4423	8.2146	7.8773	6.6463	7.2399	7.3106	0.51193	7.2545	0.355434
FFA 16:1	0.2034	0.1963	0.2613	0.2327	0.2562	0.2282	0.220333	0.0205856	0.239033	0.00868108
FFA 18:0	8.5572	6.99	9.5631	9.1595	7.0061	8.7492	8.3701	0.748658	8.30493	0.660129
FFA 18:1	0.4292	0.6078	0.6557	0.4995	1.0334	0.6933	0.564233	0.0689181	0.742067	0.156041
FFA 18:2	0.1577	0.2585	0.4684	0.2461	0.6141	0.3601	0.294867	0.091516	0.406767	0.108765

## Sheet: Fig. 4H
							Ocln-/+		Ocln-/-
	Ocln-/+			Ocln-/-			mean	SEM	mean	SEM
DAG 28:4;3+NH4	1.3432	1.217	1.4119	1.3227	1.241	1.4357	1.32403	0.0570731	1.33313	0.0564466
DAG 42:1;2+NH4	0.6062	2.654	1.1768	0.6471	2.2277	0	1.479	0.610154	0.958267	0.661634
DAG 44:8;3+NH4	0.0283	3.9119	0.1821	0.2382	4.5891	0.9299	1.3741	1.26968	1.91907	1.34987

## Sheet: Fig. 4I
	TAG			mean	SE
Ocln-/+	66.7159	272.376	31.7989	123.63	75.0528
Ocln-/-	55.0327	401.67	19.2616	158.655	121.946

[truncated: 17 more sheets: Fig. 4J, Fig. 6A, Fig. 6B, Fig. 7B, Fig. 7C, Fig. 7E, Fig. 7G, Fig. 7I, Fig. S1, Fig. S2A, Fig. S2B, Fig. S3A, Fig. S3B, Fig. S5C, Fig. S5D, Fig. S5E, Fig. S5F]
